# Supplementary material for: (E)-Methyl N′-(3,4-dimethoxy­benzyl­idene)hydrazinecarboxyl­ate
Source: Acta Crystallogr Sect E Struct Rep Online. 2008 Oct 25;64(Pt 11):o2189. doi: 10.1107/S1600536808034260 (PMC2959756; doi:10.1107/S1600536808034260)
Supplement: Supplementary file 2 [file e-64-o2189-Isup2.hkl]

#
# h,k,l, Fc-squared, Fo-squared, sigma(Fo-squared) and status flag
#
data_I
_shelx_title ' A in P1'
_shelx_refln_list_code          4
_shelx_F_calc_maximum       81.35
_exptl_crystal_F_000       252.00
_reflns_d_resolution_high  0.8400
 
loop_
 _symmetry_equiv_pos_as_xyz
 'x, y, z'
 
_cell_length_a     8.5276
_cell_length_b     8.5517
_cell_length_c     8.6259
_cell_angle_alpha  92.919
_cell_angle_beta   94.209
_cell_angle_gamma  94.146
 
_shelx_F_squared_multiplier     1.000
 
loop_
 _refln_index_h
 _refln_index_k
 _refln_index_l
 _refln_F_squared_calc
 _refln_F_squared_meas
 _refln_F_squared_sigma
 _refln_observed_status
   1   0   0      566.55      562.04     10.30 o
   2   0   0      116.31      116.63      2.25 o
   3   0   0      176.70      167.76      3.24 o
   4   0   0      288.49      294.80      4.49 o
   5   0   0       30.46       30.09      0.69 o
   6   0   0        7.23        7.60      0.34 o
   7   0   0        1.68        1.97      0.23 o
   8   0   0       46.45       46.98      1.11 o
   9   0   0        0.52        0.47      0.23 o
  10   0   0        1.68        1.45      0.29 o
 -10   1   0        2.20        2.43      0.33 o
  -9   1   0       11.81       12.05      0.55 o
  -8   1   0       23.75       25.80      0.81 o
  -7   1   0       10.18        9.07      0.41 o
  -6   1   0        2.17        2.47      0.22 o
  -5   1   0       43.85       45.42      0.92 o
  -4   1   0      149.23      154.75      2.47 o
  -3   1   0      222.86      206.68      3.95 o
  -2   1   0     1567.38     1521.21     26.97 o
  -1   1   0      419.30      396.46      7.30 o
   0   1   0      519.26      525.48      7.79 o
   1   1   0     2092.52     2041.53     36.39 o
   2   1   0     1465.81     1429.28     26.01 o
   3   1   0       34.18       35.06      0.62 o
   4   1   0       97.67      102.05      1.63 o
   5   1   0       56.50       63.17      1.18 o
   6   1   0       24.45       24.50      0.65 o
   7   1   0       13.44       14.16      0.51 o
   8   1   0        0.64        0.92      0.23 o
   9   1   0        3.42        3.53      0.34 o
 -10   2   0        7.19        8.07      0.59 o
  -9   2   0       14.81       16.16      0.65 o
  -8   2   0       40.40       39.34      1.00 o
  -7   2   0       37.38       35.02      0.87 o
  -6   2   0       63.74       60.94      1.22 o
  -5   2   0       30.12       31.37      0.55 o
  -4   2   0      111.40      119.55      1.98 o
  -3   2   0      582.10      572.96     10.22 o
  -2   2   0      595.98      598.04      8.76 o
  -1   2   0        3.90        2.54      0.21 o
   0   2   0      335.08      335.82      4.95 o
   1   2   0     6618.17     6748.10     98.27 o
   2   2   0      282.21      276.12      4.12 o
   3   2   0      238.78      248.12      3.74 o
   4   2   0      197.51      207.58      3.19 o
   5   2   0       57.06       58.22      1.11 o
   6   2   0        4.30        3.99      0.27 o
   7   2   0        2.63        2.52      0.25 o
   8   2   0        0.28        0.13      0.18 o
   9   2   0       11.38       12.56      0.56 o
  -9   3   0        1.28        1.69      0.40 o
  -8   3   0        7.94        8.07      0.44 o
  -7   3   0       30.22       29.12      0.78 o
  -6   3   0       56.11       54.53      1.13 o
  -5   3   0       45.03       48.92      0.94 o
  -4   3   0       63.97       63.65      0.97 o
  -3   3   0      293.53      330.32      4.26 o
  -2   3   0       47.40       43.21      0.76 o
  -1   3   0       81.06       73.60      1.24 o
   0   3   0      425.97      407.67      6.02 o
   1   3   0      332.77      334.86      4.97 o
   2   3   0      735.88      718.19     11.16 o
   3   3   0       12.49       13.14      0.45 o
   4   3   0      113.41      112.52      1.84 o
   5   3   0        6.54        6.15      0.36 o
   6   3   0        0.61        0.29      0.15 o
   7   3   0        2.09        2.15      0.25 o
   8   3   0        2.81        2.38      0.47 o
   9   3   0        2.75        3.01      0.58 o
  -9   4   0        0.30        0.25      0.31 o
  -8   4   0        5.97        6.19      0.52 o
  -7   4   0       34.80       33.06      1.12 o
  -6   4   0       31.56       32.91      0.81 o
  -5   4   0       38.31       34.71      0.65 o
  -4   4   0       46.96       50.18      0.72 o
  -3   4   0       91.13       91.10      1.21 o
  -2   4   0      154.99      165.03      2.17 o
  -1   4   0      225.52      237.12      3.05 o
   0   4   0       96.04       96.47      1.32 o
   1   4   0       50.46       44.80      0.69 o
   2   4   0      632.66      601.61      7.52 o
   3   4   0      301.38      299.63      4.46 o
   4   4   0       24.19       25.00      0.74 o
   5   4   0       16.54       17.23      0.92 o
   6   4   0        6.71        6.02      0.58 o
   7   4   0        3.48        2.70      0.47 o
   8   4   0        1.75        1.16      0.38 o
  -9   5   0        2.89        3.18      0.69 o
  -8   5   0        0.33       -0.12      0.26 o
  -7   5   0        8.09        7.37      0.55 o
  -6   5   0        1.80        2.23      0.35 o
  -5   5   0        4.37        4.97      0.42 o
  -4   5   0        4.99        5.93      0.55 o
  -3   5   0       22.23       24.48      0.50 o
  -2   5   0      179.40      188.76      3.24 o
  -1   5   0       79.75       84.05      1.21 o
   0   5   0       39.42       40.72      0.67 o
   1   5   0       45.65       48.30      0.77 o
   2   5   0        5.49        4.57      0.41 o
   3   5   0       69.07       66.13      1.45 o
   4   5   0       15.20       14.19      0.53 o
   5   5   0       12.70       14.36      0.87 o
   6   5   0        0.53        0.55      0.30 o
   7   5   0        0.50        0.48      0.34 o
   8   5   0        0.52        1.01      0.38 o
  -8   6   0        1.49        2.31      0.42 o
  -7   6   0        0.37        0.34      0.27 o
  -6   6   0       37.40       35.51      1.18 o
  -5   6   0       35.66       39.88      0.92 o
  -4   6   0       11.11       10.65      0.42 o
  -3   6   0       67.56       67.90      1.08 o
  -2   6   0        3.17        2.86      0.19 o
  -1   6   0        4.69        4.93      0.21 o
   0   6   0       29.93       30.66      0.66 o
   1   6   0       13.74       16.14      0.44 o
   2   6   0        8.40        7.84      0.32 o
   3   6   0       22.47       22.44      0.60 o
   4   6   0      126.57      127.70      2.12 o
   5   6   0       12.20       11.88      0.81 o
   6   6   0        0.30        0.17      0.30 o
   7   6   0        0.29        0.10      0.31 o
  -7   7   0        1.22        1.98      0.41 o
  -6   7   0       26.40       30.45      1.12 o
  -5   7   0       29.00       31.77      0.83 o
  -4   7   0       20.05       19.25      0.53 o
  -3   7   0        5.27        4.46      0.37 o
  -2   7   0        2.31        2.20      0.27 o
  -1   7   0       47.68       49.49      1.22 o
   0   7   0        3.40        4.05      0.33 o
   1   7   0       48.09       49.53      1.71 o
   2   7   0       42.10       43.09      0.92 o
   3   7   0        2.23        2.24      0.31 o
   4   7   0        2.06        1.75      0.22 o
   5   7   0        1.04        0.67      0.23 o
   6   7   0        0.22        0.02      0.31 o
  -6   8   0       16.60       16.01      0.83 o
  -5   8   0        2.92        3.17      0.48 o
  -4   8   0        3.13        3.95      0.37 o
  -3   8   0        0.47        0.47      0.40 o
  -2   8   0        2.44        1.67      0.39 o
  -1   8   0       17.89       16.76      0.92 o
   0   8   0       28.32       27.30      1.24 o
   1   8   0       19.61       18.83      0.72 o
   2   8   0        5.75        5.40      0.41 o
   3   8   0        2.05        2.49      0.47 o
   4   8   0        3.13        2.97      0.43 o
   5   8   0        1.87        2.20      0.45 o
  -5   9   0        1.96        2.39      0.49 o
  -4   9   0        7.10        8.35      0.69 o
  -3   9   0        1.12        1.44      0.29 o
  -2   9   0       12.53       12.57      0.81 o
  -1   9   0       18.36       17.81      0.89 o
   0   9   0        8.98        8.50      0.51 o
   1   9   0        4.59        5.01      0.44 o
   2   9   0        0.71        0.77      0.27 o
   3   9   0        0.32        0.23      0.33 o
   4   9   0        0.37        0.48      0.28 o
  -2  10   0        0.46        0.36      0.39 o
  -1  10   0        0.57        0.41      0.40 o
   0  10   0        0.34       -0.13      0.31 o
   1  10   0        1.38        1.57      0.49 o
  -1 -10   1        2.84        2.84      0.53 o
   0 -10   1        1.42        1.92      0.51 o
   1 -10   1        1.08        0.97      0.43 o
   2 -10   1        1.73        2.11      0.52 o
  -4  -9   1        0.43        0.16      0.24 o
  -3  -9   1        0.02       -0.07      0.21 o
  -2  -9   1        0.25        0.08      0.30 o
  -1  -9   1        0.96        0.87      0.25 o
   0  -9   1        2.37        2.55      0.34 o
   1  -9   1        1.66        1.24      0.30 o
   2  -9   1        7.23        8.42      0.51 o
   3  -9   1        6.08        6.46      0.47 o
   4  -9   1        6.49        5.87      0.63 o
   5  -9   1        0.34        0.91      0.38 o
  -5  -8   1        0.03        0.13      0.21 o
  -4  -8   1        0.28        0.51      0.19 o
  -3  -8   1        8.86        8.91      0.43 o
  -2  -8   1        1.78        1.44      0.27 o
  -1  -8   1       19.56       18.29      0.73 o
   0  -8   1       27.16       26.86      0.89 o
   1  -8   1        2.29        2.70      0.32 o
   2  -8   1        6.68        6.72      0.45 o
   3  -8   1        3.50        4.25      0.37 o
   4  -8   1        0.94        0.85      0.24 o
  -6  -7   1        0.05        0.19      0.30 o
  -5  -7   1        1.85        2.17      0.33 o
  -4  -7   1        7.82        7.53      0.36 o
  -3  -7   1       11.13       10.33      0.41 o
  -2  -7   1       31.90       30.62      0.74 o
  -1  -7   1       13.93       13.55      0.45 o
   0  -7   1       10.17        9.88      0.50 o
   1  -7   1       17.51       17.90      0.65 o
   2  -7   1       24.52       24.06      0.77 o
   3  -7   1        0.36        0.16      0.18 o
   4  -7   1       28.19       29.97      0.88 o
   5  -7   1       47.85       49.33      1.41 o
   6  -7   1       32.93       35.99      1.21 o
   7  -7   1        5.45        4.69      0.51 o
  -7  -6   1        4.64        4.18      0.61 o
  -6  -6   1        3.69        4.28      0.55 o
  -5  -6   1        6.02        6.24      0.40 o
  -4  -6   1       52.70       51.70      1.25 o
  -3  -6   1       60.13       58.77      1.12 o
  -2  -6   1       24.12       21.61      0.63 o
  -1  -6   1       10.75       11.88      0.38 o
   0  -6   1       12.39       11.45      0.66 o
   1  -6   1       43.58       43.79      0.86 o
   2  -6   1       69.58       68.13      1.07 o
   3  -6   1       27.70       27.49      0.58 o
   4  -6   1        4.20        4.94      0.26 o
   5  -6   1        8.83        8.39      0.52 o
   6  -6   1       31.25       27.98      1.01 o
   7  -6   1        3.51        3.46      0.45 o
   8  -6   1        4.41        6.61      0.60 o
  -8  -5   1        0.82        0.72      0.35 o
  -7  -5   1        1.51        1.05      0.40 o
  -6  -5   1       45.16       44.03      1.81 o
  -5  -5   1       33.62       33.14      1.47 o
  -4  -5   1       49.77       47.21      0.92 o
  -3  -5   1        8.26        8.23      0.49 o
  -2  -5   1       36.25       37.97      1.61 o
  -1  -5   1       50.67       54.24      1.03 o
   0  -5   1      143.10      133.58      2.39 o
   1  -5   1       15.25       19.09      0.88 o
   2  -5   1      488.57      516.71      6.52 o
   3  -5   1      105.90       96.52      1.30 o
   4  -5   1       10.97       10.59      0.38 o
   5  -5   1        8.20        7.54      0.35 o
   6  -5   1        5.82        4.54      0.41 o
   7  -5   1        9.15        8.48      0.58 o
   8  -5   1        0.45        0.23      0.27 o
   9  -5   1        0.21        0.36      0.44 o
  -8  -4   1        1.64        1.83      0.45 o
  -7  -4   1        1.91        1.39      0.38 o
  -6  -4   1        9.15        8.48      0.70 o
  -5  -4   1       16.78       17.85      0.59 o
  -4  -4   1       11.75       12.37      0.36 o
  -3  -4   1       43.84       43.54      1.45 o
  -2  -4   1       47.65       51.16      0.77 o
  -1  -4   1       41.25       39.76      0.62 o
   0  -4   1      548.10      558.08      6.98 o
   1  -4   1       93.77       98.61      1.36 o
   2  -4   1      113.86      109.46      1.50 o
   3  -4   1      112.88      122.72      1.51 o
   4  -4   1       65.82       66.09      1.03 o
   5  -4   1        4.19        4.46      0.35 o
   6  -4   1       32.26       29.43      0.76 o
   7  -4   1       47.04       42.09      1.01 o
   8  -4   1        4.20        4.26      0.34 o
   9  -4   1        1.12        1.02      0.34 o
  -9  -3   1        6.06        5.22      0.67 o
  -8  -3   1        0.79        0.75      0.35 o
  -7  -3   1       12.40       11.85      0.83 o
  -6  -3   1       17.65       16.36      0.63 o
  -5  -3   1       73.89       71.62      1.08 o
  -4  -3   1        0.82        0.74      0.15 o
  -3  -3   1       38.29       45.65      1.02 o
  -2  -3   1       74.67       75.81      1.23 o
  -1  -3   1      265.90      265.64      5.32 o
   0  -3   1      209.09      197.20      2.98 o
   1  -3   1      507.94      482.99      8.65 o
   2  -3   1      410.87      402.30      7.24 o
   3  -3   1      508.88      576.09      8.37 o
   4  -3   1      171.32      169.95      2.31 o
   5  -3   1       60.17       57.72      1.13 o
   6  -3   1       17.66       19.00      0.57 o
   7  -3   1       14.59       14.13      0.53 o
   8  -3   1       28.61       27.21      0.80 o
   9  -3   1        1.55        1.87      0.29 o
  -9  -2   1        7.66        7.25      0.75 o
  -8  -2   1        0.95        0.65      0.22 o
  -7  -2   1       11.42       11.95      0.57 o
  -6  -2   1        4.77        5.08      0.29 o
  -5  -2   1       80.63       80.31      1.19 o
  -4  -2   1       57.77       54.10      0.96 o
  -3  -2   1      273.67      277.81      4.17 o
  -2  -2   1       50.48       50.55      0.84 o
  -1  -2   1     1610.42     1602.70     28.30 o
   0  -2   1      498.46      488.02     16.80 o
   1  -2   1      378.56      361.17      5.32 o
   2  -2   1      309.82      314.98      5.87 o
   3  -2   1       55.62       56.15      0.97 o
   4  -2   1      513.85      534.23      6.81 o
   5  -2   1        8.10        8.80      0.35 o
   6  -2   1        3.69        3.15      0.26 o
   7  -2   1       30.50       30.08      0.80 o
   8  -2   1        5.24        5.12      0.37 o
   9  -2   1       11.64       11.20      0.54 o
 -10  -1   1        0.58        0.63      0.32 o
  -9  -1   1        7.12        7.75      0.45 o
  -8  -1   1       29.60       30.43      0.83 o
  -7  -1   1        4.28        4.29      0.30 o
  -6  -1   1       68.16       68.19      1.30 o
  -5  -1   1      419.82      439.54      6.62 o
  -4  -1   1      180.46      187.22      4.11 o
  -3  -1   1        0.31        0.21      0.12 o
  -2  -1   1       57.40       57.83      0.93 o
  -1  -1   1      471.78      484.67      7.12 o
   0  -1   1      782.14      807.31     11.88 o
   1  -1   1       69.29       58.70      1.17 o
   2  -1   1      787.78      779.17     11.40 o
   3  -1   1      121.68      120.24      1.88 o
   4  -1   1      240.91      252.32      3.30 o
   5  -1   1       94.40       91.51      1.62 o
   6  -1   1        3.99        4.20      0.27 o
   7  -1   1        6.27        6.52      0.37 o
   8  -1   1       44.84       44.29      1.08 o
   9  -1   1       49.43       49.00      1.21 o
  10  -1   1        7.74        7.18      0.57 o
 -10   0   1        0.08        0.33      0.23 o
  -9   0   1        8.75        9.82      0.50 o
  -8   0   1       34.81       35.80      0.92 o
  -7   0   1        1.47        2.01      0.23 o
  -6   0   1       25.34       23.63      0.63 o
  -5   0   1       39.47       40.68      0.84 o
  -4   0   1       39.21       35.37      0.90 o
  -3   0   1       61.55       64.38      2.38 o
  -2   0   1      299.70      311.51      4.61 o
  -1   0   1     1090.63     1104.52     19.65 o
   0   0   1       15.53       15.28      0.38 o
   1   0   1     2109.76     2122.56     38.85 o
   2   0   1       99.84       97.76      1.52 o
   3   0   1      135.45      139.87      2.16 o
   4   0   1       42.85       42.12      0.67 o
   5   0   1        8.50        9.00      0.34 o
   6   0   1       62.50       62.16      1.23 o
   7   0   1       30.38       31.16      0.81 o
   8   0   1        9.78       10.42      0.48 o
   9   0   1       11.95       13.62      0.59 o
 -10   1   1        0.37        0.46      0.24 o
  -9   1   1        4.67        4.73      0.38 o
  -8   1   1        8.53        9.69      0.47 o
  -7   1   1       40.85       39.62      0.94 o
  -6   1   1       11.11       10.06      0.40 o
  -5   1   1       28.81       26.40      0.63 o
  -4   1   1       20.44       25.32      0.44 o
  -3   1   1      194.88      188.65      3.46 o
  -2   1   1     4574.17     4730.13     69.02 o
  -1   1   1     2595.91     2691.49     58.68 o
   0   1   1      843.38      864.17     12.70 o
   1   1   1      980.22      973.24     17.75 o
   2   1   1       53.66       52.58      0.88 o
   3   1   1      102.88      101.92      1.61 o
   4   1   1       52.33       55.75      0.85 o
   5   1   1      128.00      120.18      2.03 o
   6   1   1       95.12       99.33      1.78 o
   7   1   1       15.50       15.31      0.54 o
   8   1   1        7.03        6.80      0.40 o
   9   1   1        4.01        4.16      0.37 o
 -10   2   1       11.01       13.34      1.12 o
  -9   2   1        2.59        3.06      0.33 o
  -8   2   1        6.19        5.70      0.38 o
  -7   2   1       85.96       87.46      1.68 o
  -6   2   1        1.92        2.29      0.22 o
  -5   2   1       27.85       29.17      0.60 o
  -4   2   1       24.75       19.93      0.39 o
  -3   2   1      197.83      207.58      3.15 o
  -2   2   1      310.11      317.58      4.70 o
  -1   2   1      852.28      839.15     14.86 o
   0   2   1      183.16      184.51      2.77 o
   1   2   1     4867.00     4575.47     81.15 o
   2   2   1      358.53      340.94      8.99 o
   3   2   1      322.04      366.65      5.48 o
   4   2   1      321.54      353.45      5.21 o
   5   2   1       20.53       20.15      0.55 o
   6   2   1       33.17       32.91      0.80 o
   7   2   1       33.61       35.44      0.88 o
   8   2   1        0.46        0.54      0.22 o
   9   2   1        2.89        3.08      0.34 o
  -9   3   1        2.65        3.66      0.47 o
  -8   3   1        0.03        0.11      0.24 o
  -7   3   1       15.86       16.28      0.74 o
  -6   3   1       27.67       26.99      0.70 o
  -5   3   1       46.37       47.26      0.79 o
  -4   3   1        0.48        0.13      0.10 o
  -3   3   1       65.10       65.07      0.96 o
  -2   3   1       41.45       45.00      0.93 o
  -1   3   1       60.46       57.79      0.96 o
   0   3   1        4.27        4.48      0.18 o
   1   3   1      455.64      441.30      6.53 o
   2   3   1      968.50      998.29     14.62 o
   3   3   1      180.89      169.70      8.67 o
   4   3   1        8.69        7.26      1.43 o
   5   3   1       12.65       13.48      0.53 o
   6   3   1       17.42       17.17      0.55 o
   7   3   1       11.95       12.68      0.49 o
   8   3   1        2.94        3.34      0.37 o
   9   3   1        2.57        2.40      0.53 o
  -9   4   1        3.60        3.49      0.48 o
  -8   4   1        1.46        1.19      0.33 o
  -7   4   1       68.01       67.53      1.82 o
  -6   4   1      118.04      110.06      2.48 o
  -5   4   1       43.83       42.13      1.41 o
  -4   4   1       81.69       81.14      1.19 o
  -3   4   1        6.84        7.91      0.20 o
  -2   4   1       18.19       19.52      0.33 o
  -1   4   1        4.51        4.82      0.34 o
   0   4   1       43.41       44.75      0.69 o
   1   4   1      208.52      214.14      2.78 o
   2   4   1      613.62      600.87      7.52 o
   3   4   1       53.98       53.82      1.03 o
   4   4   1        1.83        1.76      0.15 o
   5   4   1       31.03       30.36      0.93 o
   6   4   1       12.25       10.68      0.76 o
   7   4   1        1.16        0.74      0.35 o
   8   4   1        2.43        2.35      0.50 o
  -9   5   1        1.56        0.80      0.47 o
  -8   5   1        1.22        1.10      0.33 o
  -7   5   1        2.07        2.47      0.38 o
  -6   5   1       14.23       14.37      0.69 o
  -5   5   1        1.03        1.58      0.20 o
  -4   5   1        3.23        3.86      0.36 o
  -3   5   1       13.09       13.47      0.36 o
  -2   5   1      298.06      295.49      4.07 o
  -1   5   1       76.21       69.35      1.72 o
   0   5   1       23.70       23.81      0.95 o
   1   5   1       98.86       91.90      1.32 o
   2   5   1       72.54       69.81      1.06 o
   3   5   1      111.11      106.25      1.74 o
   4   5   1       31.43       29.53      0.66 o
   5   5   1        0.20        0.15      0.24 o
   6   5   1        1.70        1.80      0.42 o
   7   5   1        1.18        0.99      0.37 o
   8   5   1        1.12        1.00      0.42 o
  -8   6   1        1.36        1.23      0.35 o
  -7   6   1        4.54        5.74      0.54 o
  -6   6   1       14.33       15.00      0.74 o
  -5   6   1       18.19       17.57      0.57 o
  -4   6   1       83.14       82.43      1.29 o
  -3   6   1       21.79       20.53      0.49 o
  -2   6   1        2.65        2.33      0.53 o
  -1   6   1       60.96       61.29      1.18 o
   0   6   1        5.50        5.69      0.32 o
   1   6   1        1.57        1.49      0.24 o
   2   6   1       25.62       26.06      1.43 o
   3   6   1      258.06      243.12      7.85 o
   4   6   1        1.83        1.95      0.40 o
   5   6   1        8.11        6.88      0.62 o
   6   6   1        0.66        0.37      0.32 o
   7   6   1        2.35        1.83      0.45 o
  -7   7   1        2.94        3.87      0.50 o
  -6   7   1        0.88        1.14      0.33 o
  -5   7   1        1.18        1.10      0.24 o
  -4   7   1        2.97        3.02      0.24 o
  -3   7   1        6.64        6.60      0.30 o
  -2   7   1        0.47        0.61      0.37 o
  -1   7   1       28.54       27.04      0.82 o
   0   7   1        5.31        5.19      0.62 o
   1   7   1       17.19       17.15      0.64 o
   2   7   1       56.22       56.46      1.37 o
   3   7   1        9.56       10.63      0.52 o
   4   7   1        9.43        8.44      0.45 o
   5   7   1       10.18        9.74      0.76 o
   6   7   1        0.23       -0.12      0.28 o
  -6   8   1       14.41       17.01      0.85 o
  -5   8   1       11.73       11.19      0.80 o
  -4   8   1        3.70        3.63      0.36 o
  -3   8   1        4.15        4.30      0.37 o
  -2   8   1        4.48        3.91      0.48 o
  -1   8   1        4.77        6.23      0.43 o
   0   8   1        0.35        0.65      0.27 o
   1   8   1        4.26        3.98      0.59 o
   2   8   1        2.56        2.55      0.32 o
   3   8   1        0.70        0.90      0.26 o
   4   8   1        6.97        6.09      0.81 o
  -5   9   1        0.12        0.03      0.30 o
  -4   9   1        2.05        1.92      0.32 o
  -3   9   1        1.86        2.01      0.33 o
  -2   9   1        2.00        2.31      0.44 o
  -1   9   1        6.94        7.55      0.52 o
   0   9   1        4.13        3.51      0.38 o
   1   9   1        0.69        0.85      0.28 o
   2   9   1        0.12        0.13      0.23 o
   3   9   1        0.09        0.17      0.23 o
  -2  10   1        2.07        1.99      0.48 o
  -1  10   1        0.09       -0.30      0.31 o
   0  10   1        0.56        0.66      0.38 o
   0 -10   2        5.40        6.41      0.71 o
   1 -10   2        3.55        3.46      0.58 o
  -3  -9   2        1.29        1.02      0.27 o
  -2  -9   2        1.64        1.45      0.29 o
  -1  -9   2        0.61        0.99      0.27 o
   0  -9   2        0.30        0.35      0.23 o
   1  -9   2       11.53       11.95      0.62 o
   2  -9   2        1.20        1.27      0.28 o
   3  -9   2        1.57        1.56      0.30 o
   4  -9   2        2.46        1.98      0.33 o
  -5  -8   2        0.11        0.23      0.31 o
  -4  -8   2        0.29       -0.11      0.16 o
  -3  -8   2        5.30        5.44      0.34 o
  -2  -8   2        0.19       -0.10      0.15 o
  -1  -8   2       12.99       11.74      0.99 o
   0  -8   2       30.74       26.87      0.89 o
   1  -8   2       21.82       24.31      0.84 o
   2  -8   2        1.76        1.52      0.27 o
   3  -8   2        0.21        0.13      0.19 o
   4  -8   2        2.59        2.79      0.33 o
  -6  -7   2        0.75        0.63      0.35 o
  -5  -7   2        0.42        0.54      0.24 o
  -4  -7   2        0.45        0.52      0.17 o
  -3  -7   2       33.72       32.30      0.78 o
  -2  -7   2       14.34       14.62      0.49 o
  -1  -7   2       15.21       16.92      0.52 o
   0  -7   2        3.70        3.49      0.25 o
   1  -7   2       42.89       44.82      1.03 o
   2  -7   2       20.80       22.48      1.59 o
   3  -7   2       16.81       15.67      0.61 o
   4  -7   2       62.96       63.47      1.48 o
   6  -7   2       20.51       20.73      0.89 o
   7  -7   2        6.72        7.17      0.59 o
  -7  -6   2        2.51        2.61      0.49 o
  -6  -6   2        3.52        2.96      0.51 o
  -5  -6   2        4.08        4.34      0.28 o
  -4  -6   2        3.85        3.90      0.28 o
  -3  -6   2       61.74       62.22      1.19 o
  -2  -6   2       55.92       53.61      1.05 o
  -1  -6   2       20.57       20.81      1.01 o
   0  -6   2       21.02       20.66      0.54 o
   1  -6   2        0.04        0.03      0.11 o
   2  -6   2       35.88       36.02      0.77 o
   3  -6   2       31.91       35.06      0.67 o
   4  -6   2       65.25       67.70      0.98 o
   5  -6   2       23.09       22.50      0.84 o
   6  -6   2       33.20       32.44      1.11 o
   7  -6   2        3.43        3.65      0.45 o
   8  -6   2        0.38        0.83      0.32 o
  -8  -5   2        0.24       -0.04      0.29 o
  -7  -5   2        4.52        4.55      0.60 o
  -6  -5   2       13.54       14.26      0.95 o
  -5  -5   2       95.47       92.43      2.03 o
  -4  -5   2       14.67       14.45      0.44 o
  -3  -5   2       39.89       39.71      0.81 o
  -2  -5   2       42.67       44.76      0.88 o
  -1  -5   2       39.91       37.21      0.76 o
   0  -5   2        5.18        3.73      0.21 o
   1  -5   2      140.96      144.23      2.25 o
   2  -5   2       48.28       49.04      0.93 o
   3  -5   2       72.28       44.40      1.09 o
   4  -5   2       24.27       23.09      0.45 o
   5  -5   2        9.05       10.41      0.42 o
   6  -5   2        8.83        7.24      0.39 o
   7  -5   2        6.20        5.29      0.37 o
   8  -5   2        3.21        4.09      0.47 o
  -8  -4   2        1.29        1.01      0.41 o
  -7  -4   2        3.72        5.15      0.59 o
  -6  -4   2       52.46       52.56      2.01 o
  -5  -4   2        7.21        5.90      0.35 o
  -4  -4   2        5.23        5.13      0.49 o
  -3  -4   2       14.47       13.93      0.38 o
  -2  -4   2      112.77      112.61      1.79 o
  -1  -4   2      222.81      238.63      4.06 o
   0  -4   2      182.70      209.01      2.72 o
   1  -4   2        6.84        7.67      0.23 o
   2  -4   2        9.72        9.76      0.26 o
   3  -4   2      169.95      184.10      2.19 o
   4  -4   2       34.03       36.02      0.58 o
   5  -4   2        9.40       10.32      0.41 o
   6  -4   2       10.29       10.78      0.45 o
   7  -4   2       16.86       12.88      0.53 o
   8  -4   2        6.57        7.69      0.45 o
   9  -4   2        1.61        1.99      0.31 o
  -9  -3   2        2.14        2.51      0.54 o
  -8  -3   2        1.50        1.84      0.46 o
  -7  -3   2        2.58        3.63      0.50 o
  -6  -3   2        8.36        7.95      0.64 o
  -5  -3   2       56.11       55.36      1.03 o
  -4  -3   2       88.28       90.42      1.51 o
  -3  -3   2       29.77       26.53      0.60 o
  -2  -3   2       55.78       54.75      1.19 o
  -1  -3   2       95.71      105.31      2.08 o
   0  -3   2       16.03       17.38      0.50 o
   1  -3   2      367.10      362.57      5.41 o
   2  -3   2      267.16      255.82      4.70 o
   3  -3   2       87.05       94.10      1.59 o
   4  -3   2        3.42        3.42      0.17 o
   5  -3   2        5.11        4.87      0.28 o
   6  -3   2        7.66        7.11      0.36 o
   7  -3   2       17.32       16.60      0.59 o
   8  -3   2        6.03        6.31      0.43 o
   9  -3   2        1.11        1.39      0.28 o
  -9  -2   2       16.98       18.17      1.17 o
  -8  -2   2        1.26        1.38      0.40 o
  -7  -2   2        0.22        0.24      0.16 o
  -6  -2   2        5.30        5.43      0.34 o
  -5  -2   2       30.48       28.19      0.53 o
  -4  -2   2        9.74       11.03      0.32 o
  -3  -2   2      134.68      137.36      2.15 o
  -2  -2   2       52.94       48.69      0.94 o
  -1  -2   2      337.00      330.97      4.93 o
   0  -2   2     1168.92     1166.42     17.00 o
   1  -2   2       26.19       33.32      0.83 o
   2  -2   2      124.33      133.38      2.09 o
   3  -2   2      121.82      120.41      1.67 o
   4  -2   2      370.06      390.03      5.05 o
   5  -2   2      166.27      178.72      2.92 o
   6  -2   2       16.48       14.58      0.50 o
   7  -2   2       14.87       14.57      0.55 o
   8  -2   2       54.19       51.62      1.20 o
   9  -2   2        2.83        2.04      0.30 o
  -9  -1   2       12.34       12.94      0.56 o
  -8  -1   2       11.18       11.25      0.50 o
  -7  -1   2        1.61        1.38      0.22 o
  -6  -1   2       50.13       48.40      1.01 o
  -5  -1   2        8.81        9.08      0.26 o
  -4  -1   2      284.71      286.62      4.71 o
  -3  -1   2        4.85        5.36      0.36 o
  -2  -1   2      276.22      282.12      4.21 o
  -1  -1   2       30.60       30.38      0.55 o
   0  -1   2     1167.77     1143.58     21.91 o
   1  -1   2      316.52      306.95      4.56 o
   2  -1   2     1249.59     1289.90     23.52 o
   3  -1   2       58.21       57.69      1.00 o
   4  -1   2      250.49      277.66      3.64 o
   5  -1   2      129.46      124.49      2.13 o
   6  -1   2        3.86        4.58      0.30 o
   7  -1   2       42.39       40.64      0.98 o
   8  -1   2       27.55       30.07      0.86 o
   9  -1   2        9.14        9.12      0.51 o
 -10   0   2        0.18        0.38      0.24 o
  -9   0   2        4.66        5.38      0.40 o
  -8   0   2       59.92       61.09      1.33 o
  -7   0   2       29.54       30.02      0.78 o
  -6   0   2       25.88       27.21      0.69 o
  -5   0   2        7.77        7.83      0.31 o
  -4   0   2      102.03      102.05      2.87 o
  -3   0   2      296.63      308.83      4.62 o
  -2   0   2      508.05      497.09      7.31 o
  -1   0   2      622.47      608.47     10.81 o
   0   0   2     2847.65     2780.70     40.64 o
   1   0   2     2355.23     2256.85     32.99 o
   2   0   2        4.39        4.43      0.17 o
   3   0   2      286.61      270.98      4.10 o
   4   0   2       45.49       42.84      0.70 o
   5   0   2      130.69      130.14      2.20 o
   6   0   2       38.65       36.72      0.86 o
   7   0   2       50.85       50.37      1.13 o
   8   0   2       24.28       22.60      0.72 o
   9   0   2       16.69       17.55      0.67 o
 -10   1   2        0.93        1.24      0.29 o
  -9   1   2        0.48        0.37      0.22 o
  -8   1   2       20.91       20.23      0.66 o
  -7   1   2       55.68       54.08      1.17 o
  -6   1   2        9.10        9.16      0.37 o
  -5   1   2      137.44      132.49      1.84 o
  -4   1   2      283.50      301.46      4.48 o
  -3   1   2      502.06      507.49      9.85 o
  -2   1   2     3882.77     3779.91     56.64 o
  -1   1   2     4932.58     5176.05     99.56 o
   0   1   2       17.70       14.43      0.31 o
   1   1   2     1289.49     1233.99     18.00 o
   2   1   2      230.51      225.66      4.30 o
   3   1   2      252.23      265.62      3.46 o
   4   1   2       20.98       22.66      0.50 o
   5   1   2       40.90       46.91      0.98 o
   6   1   2        8.45        8.71      0.40 o
   7   1   2       17.44       17.68      0.60 o
   8   1   2        5.56        5.56      0.39 o
   9   1   2        1.54        1.09      0.25 o
  -9   2   2        0.59        0.86      0.34 o
  -8   2   2       15.68       15.62      0.58 o
  -7   2   2       98.64       90.31      1.72 o
  -6   2   2       17.03       15.35      0.69 o
  -5   2   2       40.73       37.61      0.65 o
  -4   2   2      297.63      289.08      3.77 o
  -3   2   2      369.11      362.36      4.65 o
  -2   2   2      122.49      119.37      2.64 o
  -1   2   2      102.03      103.24      2.00 o
   0   2   2      536.72      503.90      7.42 o
   1   2   2      358.25      363.91      5.42 o
   2   2   2       72.37       77.29      1.35 o
   3   2   2      162.43      183.40      2.45 o
   4   2   2       60.01       63.25      1.66 o
   5   2   2        9.18       10.53      0.41 o
   6   2   2        0.35        0.24      0.19 o
   7   2   2        5.33        5.27      0.36 o
   8   2   2        1.32        1.23      0.34 o
   9   2   2        2.00        2.23      0.32 o
  -9   3   2        0.04       -0.12      0.24 o
  -8   3   2        4.29        4.12      0.46 o
  -7   3   2        1.82        1.77      0.33 o
  -6   3   2       56.34       54.25      1.46 o
  -5   3   2       35.64       32.77      0.61 o
  -4   3   2      293.10      291.36      3.82 o
  -3   3   2       41.88       44.02      0.71 o
  -2   3   2       86.60       87.54      1.97 o
  -1   3   2        7.65        6.93      0.82 o
   0   3   2       54.75       53.11      0.91 o
   1   3   2       97.57      109.10      1.49 o
   2   3   2      261.96      260.94      3.36 o
   3   3   2      129.72      138.80      2.27 o
   4   3   2       38.62       38.28      0.97 o
   5   3   2       42.85       40.87      0.91 o
   6   3   2       27.28       25.26      1.15 o
   7   3   2        0.02       -0.03      0.22 o
   8   3   2        1.16        0.95      0.28 o
   9   3   2        0.45        0.57      0.39 o
  -9   4   2        0.32       -0.36      0.26 o
  -8   4   2       10.39        9.49      0.64 o
  -7   4   2       25.38       24.94      0.97 o
  -6   4   2       54.33       52.34      1.46 o
  -5   4   2       17.88       16.94      0.94 o
  -4   4   2        7.77        6.65      0.25 o
  -3   4   2       21.09       21.25      0.45 o
  -2   4   2       52.70       52.99      0.84 o
  -1   4   2        7.79        8.08      0.29 o
   0   4   2       87.35       90.73      1.29 o
   1   4   2        8.11        8.80      0.23 o
   2   4   2      571.90      549.21      7.87 o
   3   4   2       12.07       13.12      0.38 o
   4   4   2       18.10       19.41      0.91 o
   5   4   2        1.44        1.41      0.36 o
   6   4   2        1.39        1.52      0.49 o
   7   4   2       12.38       11.10      0.59 o
   8   4   2        0.99        0.83      0.40 o
  -9   5   2        2.73        3.91      0.70 o
  -8   5   2        1.97        1.55      0.35 o
  -7   5   2        5.43        5.34      0.52 o
  -6   5   2        7.82        8.40      0.56 o
  -5   5   2       38.45       41.12      0.97 o
  -4   5   2        8.90        8.81      0.44 o
  -3   5   2       15.33       15.95      0.73 o
  -2   5   2       57.39       54.79      1.03 o
  -1   5   2        1.74        2.07      0.16 o
   0   5   2       15.52       16.25      0.47 o
   1   5   2        3.71        3.30      0.22 o
   2   5   2       39.79       39.15      0.71 o
   3   5   2       34.94       31.99      0.56 o
   4   5   2       25.51       25.06      0.60 o
   5   5   2        2.58        2.38      0.41 o
   6   5   2        5.49        4.81      0.57 o
   7   5   2        2.82        2.74      0.51 o
  -8   6   2        0.10       -0.24      0.28 o
  -7   6   2        4.40        4.37      0.48 o
  -6   6   2       20.59       21.89      0.91 o
  -5   6   2       47.02       47.87      0.89 o
  -4   6   2        8.50        8.53      0.40 o
  -3   6   2       14.86       15.51      0.52 o
  -2   6   2       29.87       26.32      1.18 o
  -1   6   2       14.46       14.71      0.40 o
   0   6   2       10.64       10.03      0.50 o
   1   6   2        1.84        1.69      0.20 o
   2   6   2        2.72        3.06      0.41 o
   3   6   2       40.75       41.25      0.87 o
   4   6   2        1.65        1.05      0.19 o
   5   6   2        0.87        1.23      0.35 o
   6   6   2        0.78        0.61      0.33 o
   7   6   2        1.11        0.49      0.33 o
  -7   7   2        0.06        0.30      0.30 o
  -6   7   2        3.20        3.22      0.44 o
  -5   7   2        5.59        6.40      0.38 o
  -4   7   2       11.54       12.50      0.51 o
  -3   7   2        4.65        4.41      0.27 o
  -2   7   2        1.39        1.84      0.19 o
  -1   7   2       10.11        9.04      0.65 o
   0   7   2        3.08        4.32      0.65 o
   1   7   2       32.36       32.80      1.21 o
   2   7   2       36.14       34.32      1.42 o
   3   7   2       30.09       30.59      0.92 o
   4   7   2       22.54       20.96      0.74 o
  -6   8   2        1.03        0.78      0.33 o
  -5   8   2        5.30        5.18      0.32 o
  -4   8   2        9.33       10.18      0.50 o
  -3   8   2        2.24        2.50      0.32 o
  -2   8   2        3.53        3.78      0.36 o
  -1   8   2        7.35        8.68      0.50 o
   0   8   2       41.03       42.31      1.25 o
   1   8   2        8.48        8.98      0.60 o
   2   8   2        0.31        0.70      0.34 o
   3   8   2        0.15        0.09      0.19 o
   4   8   2       12.71       12.70      0.62 o
  -4   9   2        1.55        1.42      0.45 o
  -3   9   2        0.24        0.22      0.35 o
  -2   9   2        2.06        2.18      0.33 o
  -1   9   2        1.45        1.73      0.38 o
   0   9   2       10.97       10.31      0.57 o
   1   9   2        2.11        1.97      0.47 o
   2   9   2        0.01        0.11      0.34 o
   3   9   2        0.37        0.26      0.25 o
  -3  -9   3        3.51        3.52      0.32 o
  -2  -9   3        0.16        0.28      0.23 o
  -1  -9   3        1.54        1.78      0.31 o
   0  -9   3        1.19        1.47      0.31 o
   1  -9   3       41.73       47.74      1.36 o
   2  -9   3        4.89        4.45      0.41 o
   3  -9   3        0.15        0.23      0.21 o
   4  -9   3        0.60        0.53      0.26 o
  -5  -8   3        0.62        0.61      0.25 o
  -4  -8   3        4.85        5.15      0.34 o
  -3  -8   3        6.01        5.79      0.35 o
  -2  -8   3        0.15        0.40      0.16 o
  -1  -8   3        4.99        3.82      0.29 o
   0  -8   3       39.36       37.49      0.90 o
   1  -8   3       11.36       11.69      1.17 o
   2  -8   3       23.83       22.40      0.80 o
   3  -8   3       15.95       15.48      0.66 o
   4  -8   3        0.04        0.50      0.22 o
  -6  -7   3        0.13        0.01      0.25 o
  -5  -7   3        1.28        1.62      0.33 o
  -4  -7   3        0.22        0.33      0.17 o
  -3  -7   3        8.47        9.02      0.40 o
  -2  -7   3       80.07       74.01      2.51 o
  -1  -7   3        7.16        5.78      0.32 o
   0  -7   3        2.53        2.70      0.75 o
   1  -7   3        3.19        3.00      0.24 o
   2  -7   3       95.31       98.72      2.01 o
   3  -7   3        1.33        1.81      0.21 o
   4  -7   3       15.10       13.92      0.59 o
   7  -7   3        6.99        8.49      0.85 o
  -7  -6   3        4.87        4.47      0.61 o
  -6  -6   3        2.27        1.85      0.45 o
  -5  -6   3        5.16        4.87      1.11 o
  -4  -6   3       17.66       17.82      0.88 o
  -3  -6   3       40.03       39.20      0.87 o
  -2  -6   3        5.29        5.82      0.31 o
  -1  -6   3       29.00       27.75      0.67 o
   0  -6   3        0.06        0.10      0.17 o
   1  -6   3       31.40       29.11      0.69 o
   2  -6   3       14.51       12.96      0.43 o
   3  -6   3      236.52      236.36      3.63 o
   4  -6   3      127.74      128.21      2.13 o
   5  -6   3       37.35       34.75      0.87 o
   6  -6   3        1.59        1.77      0.33 o
   7  -6   3       10.60       11.49      0.68 o
  -7  -5   3        2.33        2.95      0.53 o
  -6  -5   3       40.43       40.11      1.75 o
  -5  -5   3       39.70       41.88      0.97 o
  -4  -5   3       14.03       13.43      0.44 o
  -3  -5   3       13.38       14.39      0.44 o
  -2  -5   3       59.39       58.79      1.10 o
  -1  -5   3       34.07       31.90      0.70 o
   0  -5   3       58.77       62.81      1.15 o
   1  -5   3       14.73       18.13      0.48 o
   2  -5   3      114.06      107.72      1.55 o
   3  -5   3      143.40      141.93      1.78 o
   4  -5   3       40.26       38.33      0.65 o
   5  -5   3        9.36        9.39      0.42 o
   6  -5   3       16.92       16.60      0.58 o
   7  -5   3       19.41       19.73      0.72 o
   8  -5   3        3.59        2.74      0.34 o
  -8  -4   3        5.95        5.15      0.65 o
  -7  -4   3       19.60       21.45      1.22 o
  -6  -4   3        9.28       10.35      0.80 o
  -5  -4   3        4.97        5.17      0.35 o
  -4  -4   3        2.71        2.56      0.20 o
  -3  -4   3       17.61       18.62      0.72 o
  -2  -4   3       17.75       19.01      0.48 o
  -1  -4   3      261.39      252.09      3.77 o
   0  -4   3      368.63      383.97      4.89 o
   1  -4   3      223.63      231.53      3.03 o
   2  -4   3      157.95      146.76      2.00 o
   3  -4   3       56.39       60.05      0.87 o
   4  -4   3       91.69       92.28      1.65 o
   5  -4   3        3.90        3.34      0.26 o
   6  -4   3        0.10        0.10      0.16 o
   7  -4   3       30.41       28.85      0.83 o
   8  -4   3        4.07        3.83      0.35 o
  -9  -3   3        0.05       -0.33      0.33 o
  -8  -3   3        2.98        3.31      0.56 o
  -7  -3   3        1.98        1.76      0.42 o
  -6  -3   3        0.29        0.48      0.30 o
  -5  -3   3       77.53       73.90      1.62 o
  -4  -3   3        8.28        9.00      0.30 o
  -3  -3   3      103.78      107.22      1.59 o
  -2  -3   3      472.70      513.20      6.45 o
  -1  -3   3      386.34      400.35      5.06 o
   0  -3   3       88.42       90.46      1.26 o
   1  -3   3      368.68      385.37      5.57 o
   2  -3   3      169.65      167.19      2.54 o
   3  -3   3      108.75      118.07      1.47 o
   4  -3   3       40.74       46.71      0.70 o
   5  -3   3       11.37       10.66      0.42 o
   6  -3   3        7.00        7.51      0.38 o
   7  -3   3        3.22        3.23      0.30 o
   8  -3   3        1.14        0.78      0.24 o
   9  -3   3        2.08        2.77      0.40 o
  -9  -2   3        1.57        1.02      0.42 o
  -8  -2   3        3.04        3.47      0.54 o
  -7  -2   3        0.04       -0.07      0.26 o
  -6  -2   3        5.64        5.21      0.37 o
  -5  -2   3       39.66       42.88      0.73 o
  -4  -2   3       68.20       71.82      2.12 o
  -3  -2   3       29.03       31.52      0.63 o
  -2  -2   3       22.67       22.77      0.48 o
  -1  -2   3       57.30       58.46      1.01 o
   0  -2   3     1029.36     1029.03     16.08 o
   1  -2   3       15.96       17.83      0.50 o
   2  -2   3      336.72      362.32      5.44 o
   3  -2   3      190.16      205.51      3.22 o
   4  -2   3       72.22       76.49      1.18 o
   5  -2   3        3.25        3.37      0.25 o
   6  -2   3       23.77       23.24      0.67 o
   7  -2   3        1.85        1.96      0.26 o
   8  -2   3       12.98       12.53      0.55 o
   9  -2   3        0.68        1.12      0.27 o
  -9  -1   3        7.18        7.21      0.77 o
  -8  -1   3        1.60        1.75      0.27 o
  -7  -1   3       16.55       16.28      0.55 o
  -6  -1   3       11.18       10.09      0.40 o
  -5  -1   3       45.13       43.51      1.60 o
  -4  -1   3      167.55      180.54      2.82 o
  -3  -1   3       67.23       65.58      1.13 o
  -2  -1   3      180.59      177.54      2.74 o
  -1  -1   3      173.63      175.87      3.14 o
   0  -1   3      352.71      359.91      5.37 o
   1  -1   3        1.49        1.47      0.11 o
   2  -1   3      525.01      538.10      7.98 o
   3  -1   3      220.19      239.71      3.61 o
   4  -1   3      148.24      148.80      2.07 o
   5  -1   3       29.80       30.28      0.73 o
   6  -1   3       35.83       36.34      0.88 o
   7  -1   3       43.90       42.97      1.03 o
   8  -1   3        3.56        3.53      0.33 o
   9  -1   3        7.45        7.47      0.47 o
  -9   0   3        0.41        0.65      0.24 o
  -8   0   3       30.14       31.32      0.86 o
  -7   0   3       27.30       26.75      0.74 o
  -6   0   3       63.26       64.32      1.26 o
  -5   0   3        1.69        2.05      0.14 o
  -4   0   3        8.64        9.91      0.27 o
  -3   0   3      366.83      385.92      5.76 o
  -2   0   3       57.94       56.11      1.25 o
  -1   0   3      252.77      250.27      9.85 o
   0   0   3      197.01      195.62      2.98 o
   1   0   3      135.97      137.31      2.15 o
   2   0   3      151.95      156.78      2.46 o
   3   0   3       29.85       35.12      0.61 o
   4   0   3       60.90       58.74      0.94 o
   5   0   3       57.47       53.27      1.32 o
   6   0   3       43.52       44.78      1.02 o
   7   0   3       83.43       82.01      1.64 o
   8   0   3       34.76       33.57      0.94 o
   9   0   3        3.72        3.93      0.44 o
  -9   1   3        1.57        1.13      0.35 o
  -8   1   3       33.88       36.11      0.95 o
  -7   1   3       14.26       13.81      0.52 o
  -6   1   3        0.83        1.20      0.19 o
  -5   1   3       13.47       15.33      0.42 o
  -4   1   3      226.66      226.53      3.01 o
  -3   1   3      131.11      156.83      2.12 o
  -2   1   3      592.16      612.33      9.02 o
  -1   1   3      501.61      465.55      8.72 o
   0   1   3      109.14      112.23      1.78 o
   1   1   3       14.84       13.04      0.79 o
   2   1   3       20.65       19.33      0.40 o
   3   1   3       70.34       71.66      1.35 o
   4   1   3      161.01      154.17      2.15 o
   5   1   3       95.95       97.85      1.78 o
   6   1   3       72.73       70.43      1.42 o
   7   1   3        2.02        2.02      0.27 o
   8   1   3        2.25        2.83      0.46 o
   9   1   3        0.41        0.42      0.24 o
  -9   2   3        2.62        2.93      0.45 o
  -8   2   3        0.79        0.69      0.31 o
  -7   2   3       95.84       93.15      2.22 o
  -6   2   3       41.45       41.16      0.93 o
  -5   2   3       44.15       44.12      0.76 o
  -4   2   3      329.12      310.33      4.06 o
  -3   2   3      931.15      921.50     11.60 o
  -2   2   3      672.69      707.11     14.03 o
  -1   2   3       63.08       69.45      1.16 o
   0   2   3       63.52       60.60      1.03 o
   1   2   3      392.80      379.05      4.28 o
   2   2   3      162.72      166.88      1.99 o
   3   2   3       14.48       15.30      0.46 o
   4   2   3       15.18       14.42      0.32 o
   5   2   3       94.14       89.08      1.65 o
   6   2   3       68.83       66.80      1.38 o
   7   2   3        3.09        2.76      0.82 o
   8   2   3        1.83        1.94      0.47 o
   9   2   3        0.32        0.59      0.52 o
  -9   3   3        0.47        0.59      0.30 o
  -8   3   3        0.88        0.64      0.30 o
  -7   3   3       30.94       30.75      1.09 o
  -6   3   3      100.28      101.38      2.36 o
  -5   3   3       26.87       25.99      0.63 o
  -4   3   3       21.97       21.58      0.85 o
  -3   3   3      363.36      367.84      4.84 o
  -2   3   3       88.88       92.18      1.31 o
  -1   3   3       98.18       96.19      1.35 o
   0   3   3       99.12       93.01      1.78 o
   1   3   3      230.67      226.01      3.12 o
   2   3   3      228.69      240.63      2.81 o
   3   3   3       94.88       96.10      1.25 o
   4   3   3        0.56        1.25      0.28 o
   5   3   3       43.19       43.50      1.22 o
   6   3   3        2.73        3.44      0.53 o
   7   3   3        0.84        0.87      0.22 o
   8   3   3        0.05        0.35      0.24 o
  -9   4   3        0.05        0.07      0.27 o
  -8   4   3        1.54        1.73      0.36 o
  -7   4   3        2.67        3.12      0.41 o
  -6   4   3      203.59      200.76      4.18 o
  -5   4   3       19.93       21.04      2.59 o
  -4   4   3       13.37       13.57      0.37 o
  -3   4   3        0.81        0.60      0.12 o
  -2   4   3        6.59        6.27      0.40 o
  -1   4   3      120.60      119.79      1.67 o
   0   4   3       94.81       92.54      1.18 o
   1   4   3        8.40       10.14      0.47 o
   2   4   3       82.96       80.84      1.91 o
   3   4   3       44.42       46.79      1.65 o
   4   4   3        4.68        4.72      0.41 o
   5   4   3        1.48        1.40      0.30 o
   6   4   3        5.07        4.20      0.34 o
   7   4   3        5.61        5.38      0.48 o
   8   4   3        0.53        0.29      0.31 o
  -8   5   3        5.88        5.99      0.58 o
  -7   5   3        1.24        1.04      0.31 o
  -6   5   3        7.98        8.93      0.62 o
  -5   5   3      105.94      106.32      3.42 o
  -4   5   3       10.44        9.90      0.34 o
  -3   5   3       12.75       12.04      0.36 o
  -2   5   3       16.12       14.61      0.50 o
  -1   5   3       66.01       60.26      0.98 o
   0   5   3       27.74       26.68      0.55 o
   1   5   3        1.38        1.34      0.16 o
   2   5   3       18.46       17.63      0.39 o
   3   5   3       51.77       51.75      0.80 o
   4   5   3        9.55        8.47      0.31 o
   5   5   3        7.53        6.77      0.62 o
   6   5   3        2.23        1.54      0.40 o
   7   5   3        1.50        1.76      0.47 o
  -8   6   3        0.01        0.74      0.44 o
  -7   6   3        0.06        0.51      0.28 o
  -6   6   3        6.67        7.88      0.61 o
  -5   6   3       64.13       64.55      1.11 o
  -4   6   3       50.34       51.92      0.94 o
  -3   6   3       28.06       28.89      0.63 o
  -2   6   3        1.81        1.80      0.18 o
  -1   6   3        9.22        9.43      0.33 o
   0   6   3       10.59       12.00      1.99 o
   1   6   3       28.80       28.64      0.61 o
   3   6   3       13.72       13.19      0.54 o
   4   6   3        0.00        0.04      0.18 o
   6   6   3        0.23        0.32      0.30 o
  -7   7   3        0.18        0.41      0.31 o
  -6   7   3        7.86        9.37      0.93 o
  -5   7   3        2.77        3.15      0.64 o
  -4   7   3       51.27       54.04      1.01 o
  -3   7   3        5.78        5.28      0.29 o
  -2   7   3        3.70        4.06      0.30 o
  -1   7   3        9.17        9.59      0.36 o
   0   7   3       12.38       12.39      0.47 o
   1   7   3       15.62       14.39      0.60 o
   2   7   3        8.79        8.15      0.48 o
   3   7   3        0.99        0.74      0.24 o
   4   7   3        5.34        5.43      0.40 o
  -6   8   3        0.72        0.94      0.37 o
  -5   8   3        5.83        6.64      0.36 o
  -4   8   3       14.12       14.16      0.49 o
  -3   8   3        5.94        6.71      0.35 o
  -2   8   3        7.66        8.62      0.51 o
  -1   8   3        3.52        4.02      0.37 o
   0   8   3       15.55       17.29      0.71 o
   1   8   3       11.82       11.80      0.58 o
   2   8   3        2.26        2.26      0.33 o
   3   8   3        1.72        1.89      0.31 o
   4   8   3        1.70        1.62      0.30 o
  -4   9   3        0.08        0.44      0.25 o
  -3   9   3        9.98       10.81      0.59 o
  -2   9   3        5.39        6.82      0.48 o
  -1   9   3        0.60        0.73      0.27 o
   0   9   3        0.18        0.19      0.23 o
   1   9   3        0.18       -0.16      0.21 o
   2   9   3        0.07        0.21      0.23 o
  -2  -9   4        0.32        0.51      0.36 o
  -1  -9   4        0.13       -0.22      0.16 o
   0  -9   4        0.04       -0.03      0.23 o
   1  -9   4       25.71       26.29      0.95 o
   2  -9   4        1.69        2.08      0.34 o
   3  -9   4        1.71        2.25      0.34 o
  -4  -8   4        0.61        0.71      0.20 o
  -3  -8   4        0.66        0.79      0.20 o
  -2  -8   4        1.50        1.28      0.22 o
  -1  -8   4        1.12        1.48      0.32 o
   0  -8   4        7.95        8.80      0.42 o
   1  -8   4       32.71       33.89      0.86 o
   2  -8   4       22.94       22.60      0.68 o
   3  -8   4        3.18        3.70      0.36 o
   4  -8   4        3.52        3.65      0.37 o
  -6  -7   4        1.57        1.77      0.48 o
  -5  -7   4        2.38        2.84      0.51 o
  -4  -7   4        2.07        1.94      0.33 o
  -3  -7   4        5.77        4.91      0.49 o
  -2  -7   4       16.96       15.10      0.52 o
  -1  -7   4       29.87       25.56      0.90 o
   0  -7   4       15.79       15.22      0.51 o
   1  -7   4        3.60        3.76      0.37 o
   2  -7   4      123.04      124.68      2.57 o
   3  -7   4       28.21       29.96      0.76 o
   4  -7   4        0.28        0.09      0.15 o
  -6  -6   4        3.38        3.96      0.59 o
  -5  -6   4        5.69        6.66      0.35 o
  -4  -6   4       21.18       20.85      0.68 o
  -3  -6   4       11.37       11.23      0.54 o
  -2  -6   4       33.43       31.10      0.76 o
  -1  -6   4        5.57        6.18      0.31 o
   0  -6   4        4.63        4.44      0.28 o
   1  -6   4       64.65       63.55      1.23 o
   2  -6   4      273.74      269.34      4.12 o
   3  -6   4      128.99      131.62      2.20 o
   4  -6   4      103.11       99.39      1.75 o
   5  -6   4        5.36        5.07      0.54 o
   6  -6   4        6.22        6.16      0.40 o
   7  -6   4        2.09        1.89      0.28 o
  -7  -5   4        2.45        2.42      0.52 o
  -6  -5   4        8.19        7.68      0.75 o
  -5  -5   4        5.41        5.53      0.31 o
  -4  -5   4       49.47       48.30      1.00 o
  -3  -5   4        1.23        1.02      0.27 o
  -2  -5   4       18.52       18.10      0.75 o
  -1  -5   4       23.08       23.09      0.86 o
   0  -5   4       31.12       30.93      0.71 o
   1  -5   4      130.97      132.74      2.16 o
   2  -5   4      279.30      284.16      4.29 o
   3  -5   4       40.51       41.85      0.77 o
   4  -5   4      102.91      104.50      1.43 o
   5  -5   4       23.61       23.71      0.69 o
   6  -5   4        7.62        6.76      0.41 o
   7  -5   4        4.33        4.55      0.37 o
   8  -5   4        6.25        7.35      0.47 o
  -8  -4   4        7.18        6.98      0.76 o
  -7  -4   4       33.01       35.48      1.68 o
  -6  -4   4       35.47       37.02      1.64 o
  -5  -4   4        7.44        7.70      0.33 o
  -4  -4   4        2.50        2.48      0.21 o
  -3  -4   4       11.99       12.61      0.40 o
  -2  -4   4       39.67       38.52      0.80 o
  -1  -4   4       49.62       44.65      0.98 o
   0  -4   4       83.20       89.22      1.31 o
   1  -4   4       48.30       53.50      0.87 o
   2  -4   4       25.55       21.80      0.46 o
   3  -4   4       85.15       81.06      1.32 o
   4  -4   4      133.70      143.11      1.81 o
   5  -4   4        5.61        4.72      0.32 o
   6  -4   4       38.21       34.69      0.90 o
   7  -4   4       13.96       14.48      0.59 o
   8  -4   4       10.29        8.59      0.49 o
  -8  -3   4        7.20        8.94      0.81 o
  -7  -3   4        4.54        4.63      0.59 o
  -6  -3   4        2.36        2.10      0.41 o
  -5  -3   4       49.69       49.16      1.22 o
  -4  -3   4       33.86       34.25      0.72 o
  -3  -3   4       11.81       12.67      0.46 o
  -2  -3   4       54.13       52.23      0.83 o
  -1  -3   4       90.50       98.93      3.74 o
   0  -3   4       65.45       65.57      1.56 o
   1  -3   4        5.85        8.66      0.26 o
   2  -3   4        0.40        0.99      0.16 o
   3  -3   4       72.66       75.49      1.14 o
   4  -3   4      236.63      228.40      3.66 o
   5  -3   4      120.72      115.65      2.07 o
   6  -3   4        0.40        0.44      0.19 o
   7  -3   4        3.63        4.01      0.34 o
   8  -3   4        6.15        5.93      0.42 o
  -9  -2   4        0.36       -0.10      0.33 o
  -8  -2   4        2.39        1.81      0.48 o
  -7  -2   4        7.75        9.12      0.75 o
  -6  -2   4       10.04       10.01      0.73 o
  -5  -2   4       15.75       16.02      0.46 o
  -4  -2   4       32.09       34.10      0.61 o
  -3  -2   4      260.37      260.53      3.38 o
  -2  -2   4       46.73       50.11      0.79 o
  -1  -2   4       73.03       67.23      1.00 o
   0  -2   4      341.07      354.09      4.52 o
   1  -2   4      163.95      172.65      2.46 o
   2  -2   4       14.15       21.88      0.40 o
   3  -2   4       17.06       18.97      0.37 o
   4  -2   4        0.09        0.32      0.10 o
   5  -2   4      103.66      101.00      1.85 o
   6  -2   4       63.03       63.72      1.34 o
   7  -2   4        9.38        9.46      0.49 o
   8  -2   4        4.93        5.15      0.40 o
  -9  -1   4        0.56        0.24      0.35 o
  -8  -1   4        1.75        1.83      0.48 o
  -7  -1   4        1.80        1.50      0.23 o
  -6  -1   4       11.12       10.70      0.42 o
  -5  -1   4        0.01        0.12      0.19 o
  -4  -1   4      107.85      109.66      1.38 o
  -3  -1   4       12.94       12.85      0.31 o
  -2  -1   4        5.51        5.92      0.28 o
  -1  -1   4      177.61      186.49      2.46 o
   0  -1   4       71.15       74.86      1.61 o
   1  -1   4      439.65      459.83      5.80 o
   2  -1   4       24.22       24.60      0.42 o
   3  -1   4      204.85      223.47      2.64 o
   4  -1   4       31.30       28.82      0.51 o
   5  -1   4      103.33      107.68      1.94 o
   6  -1   4       14.74       13.99      0.63 o
   7  -1   4       17.04       17.59      0.76 o
   8  -1   4        8.02        9.12      0.60 o
   9  -1   4        0.55       -0.03      0.40 o
  -9   0   4        1.83        1.65      0.30 o
  -8   0   4        5.32        3.89      0.35 o
  -7   0   4       19.34       19.50      0.62 o
  -6   0   4        3.18        3.22      0.27 o
  -5   0   4       24.24       24.45      0.51 o
  -4   0   4       36.72       37.63      0.58 o
  -3   0   4       55.39       61.89      0.84 o
  -2   0   4      155.45      164.38      2.81 o
  -1   0   4      101.19       94.16      1.32 o
   0   0   4       55.67       54.56      0.83 o
   1   0   4      573.88      575.86      6.44 o
   2   0   4       92.24       94.13      1.21 o
   3   0   4       92.15       88.00      1.15 o
   4   0   4        2.46        2.58      0.15 o
   5   0   4      103.52      102.22      1.87 o
   6   0   4      116.96      117.34      2.16 o
   7   0   4       17.40       17.16      1.01 o
   8   0   4        5.36        4.99      0.40 o
  -9   1   4        1.73        1.74      0.40 o
  -8   1   4        0.29        0.48      0.28 o
  -7   1   4        0.33        0.19      0.19 o
  -6   1   4       19.37       18.51      0.75 o
  -5   1   4        3.95        4.30      0.44 o
  -4   1   4       51.61       53.91      0.77 o
  -3   1   4      340.57      364.29      4.15 o
  -2   1   4       92.00       98.57      1.24 o
  -1   1   4       26.20       26.44      0.64 o
   0   1   4       55.90       51.53      0.72 o
   1   1   4      165.04      167.69      2.01 o
   2   1   4       92.13       83.85      2.91 o
   3   1   4       76.07       67.92      0.94 o
   4   1   4       22.65       21.26      0.42 o
   5   1   4       56.90       52.34      1.13 o
   6   1   4       79.26       79.11      3.81 o
   7   1   4        1.26        0.97      0.24 o
   8   1   4        1.79        2.42      0.32 o
  -9   2   4        0.34        0.55      0.31 o
  -8   2   4        2.48        2.23      0.38 o
  -7   2   4       16.02       14.21      0.72 o
  -6   2   4        7.81        6.84      0.50 o
  -5   2   4       35.75       36.43      0.81 o
  -4   2   4      309.10      309.88      3.58 o
  -3   2   4      321.39      293.88      3.39 o
  -2   2   4      262.04      292.58      5.54 o
  -1   2   4      148.14      145.02      1.75 o
   0   2   4       11.65       11.11      0.25 o
   1   2   4       30.41       32.59      0.52 o
   2   2   4      263.91      252.12      2.96 o
   3   2   4       33.03       33.90      0.56 o
   4   2   4        1.29        0.83      0.22 o
   5   2   4        4.98        4.04      0.57 o
   6   2   4        6.77        5.51      0.58 o
   7   2   4        8.19        8.54      0.64 o
   8   2   4        1.74        2.68      0.33 o
  -9   3   4        1.00        1.29      0.36 o
  -8   3   4        0.26        0.37      0.27 o
  -7   3   4        2.88        2.84      0.41 o
  -6   3   4       36.54       35.92      1.18 o
  -5   3   4       71.45       65.68      1.06 o
  -4   3   4       25.77       26.01      0.54 o
  -3   3   4       22.74       23.85      0.49 o
  -2   3   4      201.61      202.63      2.68 o
  -1   3   4       58.03       59.15      0.82 o
   0   3   4       70.97       75.36      1.00 o
   1   3   4       20.93       20.96      0.40 o
   2   3   4       26.72       29.16      0.51 o
   3   3   4       11.79       11.52      0.37 o
   4   3   4       22.84       20.41      0.62 o
   5   3   4       15.57       15.83      0.58 o
   6   3   4        6.97        8.34      1.03 o
   7   3   4        2.88        3.71      0.36 o
   8   3   4        0.35        0.80      0.29 o
  -8   4   4        0.33        0.02      0.26 o
  -7   4   4        0.43       -0.04      0.29 o
  -6   4   4       10.27        9.60      0.61 o
  -5   4   4       32.55       30.55      0.64 o
  -4   4   4        7.97        7.34      0.39 o
  -3   4   4       34.58       34.58      0.84 o
  -2   4   4        3.63        3.95      0.21 o
  -1   4   4       78.25       78.20      1.20 o
   0   4   4      104.72      105.00      1.53 o
   1   4   4       48.46       48.81      0.74 o
   2   4   4        2.67        2.71      0.49 o
   3   4   4       81.74       79.71      1.86 o
   4   4   4        6.86        6.62      0.29 o
   5   4   4        8.04        7.56      0.42 o
   6   4   4        0.19        0.30      0.21 o
   7   4   4        2.32        2.87      0.34 o
  -8   5   4        3.38        3.08      0.47 o
  -7   5   4        0.95        0.87      0.32 o
  -6   5   4        4.73        4.98      0.49 o
  -5   5   4       20.95       22.44      0.55 o
  -4   5   4        6.27        6.21      0.30 o
  -3   5   4        1.08        1.15      0.17 o
  -2   5   4       16.22       16.10      0.43 o
  -1   5   4       54.42       55.09      1.13 o
   0   5   4       35.13       31.92      1.85 o
   1   5   4       20.41       19.70      0.49 o
   2   5   4        3.75        4.06      0.64 o
   3   5   4       12.09       12.77      0.88 o
   4   5   4        3.36        3.38      0.22 o
   5   5   4        9.57        8.12      0.47 o
   6   5   4        1.63        1.60      0.41 o
   7   5   4        2.15        1.84      0.48 o
  -7   6   4        0.04       -0.27      0.28 o
  -6   6   4        1.23        1.18      0.35 o
  -5   6   4       27.87       27.98      0.66 o
  -4   6   4        8.48        8.88      0.36 o
  -3   6   4       14.86       13.77      0.43 o
  -2   6   4        8.76        9.11      0.36 o
  -1   6   4        0.35        0.37      0.15 o
   0   6   4       10.25       10.73      0.38 o
   1   6   4        8.06        8.86      0.35 o
   2   6   4        9.42        9.34      0.36 o
   3   6   4        7.11        8.12      0.80 o
   4   6   4       12.20       11.34      0.55 o
  -6   7   4        1.52        2.44      0.44 o
  -5   7   4       10.95       10.30      0.62 o
  -4   7   4       14.90       15.51      0.49 o
  -3   7   4        7.35        6.92      0.34 o
  -2   7   4        1.41        1.73      0.21 o
  -1   7   4        4.56        4.94      0.36 o
   0   7   4        7.29        7.32      0.34 o
   1   7   4        6.78        6.01      0.32 o
   2   7   4        3.00        3.53      0.35 o
   3   7   4        0.90        0.97      0.25 o
   4   7   4        2.61        2.97      0.34 o
  -5   8   4        0.82        0.72      0.21 o
  -4   8   4       14.06       16.65      0.55 o
  -3   8   4        6.78        7.82      0.39 o
  -2   8   4        0.33        0.51      0.32 o
  -1   8   4        7.72        7.90      0.50 o
   0   8   4       11.49       10.97      0.57 o
   1   8   4        3.55        4.29      0.41 o
   2   8   4        4.75        3.29      0.37 o
   3   8   4        1.19        1.79      0.30 o
  -2   9   4        9.50       10.12      0.81 o
  -1   9   4        3.81        3.79      0.58 o
   0   9   4        1.54        2.24      0.50 o
  -1  -9   5        2.21        2.51      0.36 o
   0  -9   5        0.08        0.00      0.21 o
   1  -9   5        8.29       10.12      0.60 o
  -4  -8   5        0.35        0.51      0.18 o
  -3  -8   5        2.40        2.83      0.29 o
  -2  -8   5        4.88        5.85      0.37 o
  -1  -8   5        3.33        4.05      0.40 o
   0  -8   5        0.72        0.58      0.20 o
   1  -8   5       22.27       22.59      0.70 o
   2  -8   5        7.70        7.08      0.41 o
   3  -8   5        2.24        3.05      0.35 o
   4  -8   5        0.57        0.42      0.22 o
  -5  -7   5        1.78        1.77      0.46 o
  -4  -7   5        4.60        4.81      0.34 o
  -3  -7   5        5.65        5.61      0.55 o
  -2  -7   5        7.41        6.88      0.38 o
  -1  -7   5       12.67       11.05      0.56 o
   0  -7   5        2.25        2.27      0.25 o
   1  -7   5       20.13       21.65      0.65 o
   2  -7   5       36.97       35.75      1.08 o
   3  -7   5        3.57        4.21      0.31 o
   4  -7   5        2.95        3.16      0.29 o
   5  -7   5        4.08        4.91      0.61 o
  -6  -6   5        1.23        1.77      0.47 o
  -5  -6   5       10.41       11.41      0.46 o
  -4  -6   5       21.21       22.18      0.65 o
  -3  -6   5       20.13       19.28      0.60 o
  -2  -6   5        1.29        1.07      0.19 o
  -1  -6   5        1.87        1.09      0.32 o
   0  -6   5        0.98        0.66      0.17 o
   1  -6   5        6.49        7.47      0.36 o
   2  -6   5       38.90       38.89      0.89 o
   3  -6   5       12.79       12.52      0.47 o
   4  -6   5       14.02       15.20      0.53 o
   5  -6   5        9.17        9.85      0.79 o
   6  -6   5        1.68        2.22      0.47 o
  -7  -5   5        1.50        1.02      0.42 o
  -6  -5   5        0.07        0.79      0.38 o
  -5  -5   5       31.84       33.68      0.99 o
  -4  -5   5        6.81        6.11      0.34 o
  -3  -5   5        4.13        3.60      0.27 o
  -2  -5   5        5.94        5.37      0.30 o
  -1  -5   5        0.57        0.66      0.15 o
   0  -5   5       34.94       31.48      0.74 o
   1  -5   5      139.87      128.09      2.13 o
   2  -5   5      177.64      171.72      2.76 o
   3  -5   5      426.57      416.02      5.42 o
   4  -5   5        1.06        1.43      0.19 o
   5  -5   5       34.31       36.06      0.92 o
   6  -5   5        9.39        9.14      0.48 o
   7  -5   5        4.47        5.48      0.41 o
  -7  -4   5        3.96        3.61      0.59 o
  -6  -4   5        6.63        7.22      0.71 o
  -5  -4   5       11.25       12.88      0.45 o
  -4  -4   5       31.29       31.07      0.74 o
  -3  -4   5        5.65        5.26      0.36 o
  -2  -4   5        0.52        0.66      0.15 o
  -1  -4   5       86.84       88.32      1.55 o
   0  -4   5       86.61       86.05      1.82 o
   1  -4   5       62.17       51.10      0.87 o
   2  -4   5        1.22        1.98      0.38 o
   3  -4   5      221.44      203.03      2.62 o
   4  -4   5       62.38       64.71      0.98 o
   5  -4   5       55.93       53.11      1.41 o
   6  -4   5       19.55       19.52      0.66 o
   7  -4   5        0.96        1.15      0.27 o
  -8  -3   5        3.66        4.80      0.66 o
  -7  -3   5        0.33        0.13      0.30 o
  -6  -3   5        3.67        4.20      0.55 o
  -5  -3   5       14.62       14.04      0.45 o
  -4  -3   5        5.62        5.81      0.38 o
  -3  -3   5       34.44       33.85      0.75 o
  -2  -3   5       18.72       18.70      0.50 o
  -1  -3   5      224.79      227.96      4.15 o
   0  -3   5      132.41      135.18      2.16 o
   1  -3   5       36.89       38.07      0.61 o
   2  -3   5       22.63       22.06      0.53 o
   3  -3   5       48.94       48.82      0.84 o
   4  -3   5      237.17      235.56      2.98 o
   5  -3   5        5.88        7.66      0.42 o
   6  -3   5       43.53       41.54      1.24 o
   7  -3   5       16.53       17.02      0.79 o
   8  -3   5        4.12        5.08      0.48 o
  -8  -2   5        3.31        3.54      0.56 o
  -7  -2   5        0.94        0.31      0.32 o
  -6  -2   5        5.59        6.07      0.59 o
  -5  -2   5       17.11       18.49      0.51 o
  -4  -2   5       68.01       63.35      1.01 o
  -3  -2   5       14.91       16.55      0.40 o
  -2  -2   5        6.41        6.72      0.25 o
  -1  -2   5       79.08       78.77      1.19 o
   0  -2   5       75.20       79.69      1.07 o
   1  -2   5       44.52       43.02      0.67 o
   2  -2   5       10.12        9.21      0.29 o
   3  -2   5       34.18       33.54      0.58 o
   4  -2   5       37.55       37.85      0.65 o
   5  -2   5      118.68      128.33      2.93 o
   6  -2   5        8.27        8.39      0.76 o
   7  -2   5        7.75        7.98      0.46 o
   8  -2   5        0.67        0.48      0.24 o
  -9  -1   5        0.34        0.81      0.44 o
  -8  -1   5        1.38        1.15      0.41 o
  -7  -1   5        1.92        1.55      0.40 o
  -6  -1   5        1.79        1.74      0.22 o
  -5  -1   5       77.23       76.30      1.06 o
  -4  -1   5       25.02       25.22      0.99 o
  -3  -1   5       34.50       32.56      0.54 o
  -2  -1   5       97.02       93.43      1.22 o
  -1  -1   5       76.55       76.45      1.20 o
   0  -1   5      185.17      202.26      2.41 o
   1  -1   5      132.25      129.16      1.62 o
   2  -1   5       24.26       25.68      0.47 o
   3  -1   5       15.37       16.53      0.37 o
   4  -1   5       16.26       18.30      1.10 o
   5  -1   5      113.28      105.45      1.96 o
   6  -1   5       21.82       22.23      0.72 o
   7  -1   5        7.28        7.08      0.45 o
   8  -1   5        0.63        0.79      0.44 o
  -9   0   5        0.52        0.44      0.42 o
  -8   0   5        1.99        1.58      0.35 o
  -7   0   5        2.68        2.59      0.28 o
  -6   0   5        5.46        5.88      0.34 o
  -5   0   5        3.64        4.24      0.78 o
  -4   0   5        0.40        0.56      0.11 o
  -3   0   5       84.34       80.04      1.29 o
  -2   0   5       65.93       65.94      1.88 o
  -1   0   5       52.75       50.69      0.74 o
   0   0   5      185.02      202.59      2.41 o
   1   0   5      257.10      264.48      3.10 o
   2   0   5       72.84       78.52      1.08 o
   3   0   5       13.93       13.41      0.33 o
   4   0   5       20.69       20.57      0.60 o
   5   0   5       96.12       95.84      1.82 o
   6   0   5       88.13       87.88      1.75 o
   7   0   5       22.69       22.30      0.75 o
   8   0   5        0.28        0.05      0.19 o
  -9   1   5        6.03        6.44      0.58 o
  -8   1   5        5.43        5.11      0.50 o
  -7   1   5        4.37        3.87      0.44 o
  -6   1   5        4.10        3.66      0.39 o
  -5   1   5        4.61        4.26      0.20 o
  -4   1   5       50.14       50.81      0.88 o
  -3   1   5      130.30      128.91      1.73 o
  -2   1   5       36.08       35.38      0.57 o
  -1   1   5       22.70       22.05      0.41 o
   0   1   5      119.51      114.55      1.45 o
   1   1   5        0.94        0.63      0.10 o
   2   1   5       24.21       23.74      0.45 o
   3   1   5        2.95        3.58      0.18 o
   4   1   5       81.68       75.15      3.36 o
   5   1   5      113.26      113.66      2.61 o
   6   1   5       26.20       27.05      0.92 o
   7   1   5       24.87       24.92      0.81 o
   8   1   5        2.65        2.44      0.32 o
  -9   2   5        0.89        1.44      0.36 o
  -8   2   5        2.08        2.63      0.42 o
  -7   2   5        1.80        1.58      0.35 o
  -6   2   5        6.68        7.01      0.52 o
  -5   2   5       31.12       29.76      0.92 o
  -4   2   5       20.66       20.35      0.48 o
  -3   2   5       49.77       47.63      0.82 o
  -2   2   5       96.15       96.05      1.41 o
  -1   2   5       45.49       45.29      0.68 o
   0   2   5        2.16        1.89      0.13 o
   1   2   5       16.57       17.94      0.38 o
   2   2   5       44.57       47.17      0.74 o
   3   2   5       70.62       70.47      1.02 o
   4   2   5       71.53       72.54      1.41 o
   5   2   5        9.79        9.73      0.47 o
   6   2   5        3.93        4.53      0.37 o
   7   2   5       25.42       28.24      1.08 o
  -8   3   5        3.69        4.02      0.51 o
  -7   3   5        5.86        5.20      0.53 o
  -6   3   5       39.60       40.17      1.30 o
  -5   3   5      106.68       96.92      1.48 o
  -4   3   5       99.04       89.82      1.38 o
  -3   3   5       17.92       18.07      0.45 o
  -2   3   5       48.31       47.18      0.83 o
  -1   3   5       19.44       18.96      1.69 o
   0   3   5        4.86        3.75      0.42 o
   1   3   5        8.21        8.36      0.26 o
   2   3   5        0.59        0.50      0.12 o
   3   3   5       59.28       53.88      0.84 o
   4   3   5       45.95       45.12      1.17 o
   5   3   5        3.49        3.74      0.34 o
   6   3   5        2.53        2.63      0.31 o
   7   3   5        1.67        2.76      0.34 o
  -8   4   5        3.73        4.26      0.53 o
  -7   4   5        2.64        2.56      0.43 o
  -6   4   5        8.16        7.47      0.57 o
  -5   4   5        1.81        2.50      0.26 o
  -4   4   5       29.28       28.50      0.62 o
  -3   4   5        4.93        4.89      0.25 o
  -2   4   5       31.23       29.94      0.63 o
  -1   4   5       48.57       46.20      1.25 o
   0   4   5       55.01       51.62      0.91 o
   1   4   5       13.44       13.46      0.40 o
   2   4   5        9.33       10.36      0.57 o
   3   4   5        6.94        8.12      1.64 o
   4   4   5       19.98       21.54      0.49 o
   5   4   5        1.12        0.67      0.23 o
   6   4   5        0.35        0.32      0.22 o
   7   4   5        0.72        1.05      0.27 o
  -7   5   5        4.83        5.18      0.57 o
  -6   5   5        1.67        1.94      0.40 o
  -5   5   5        3.96        3.78      0.25 o
  -4   5   5        3.41        3.24      0.24 o
  -3   5   5        5.36        5.15      0.28 o
  -2   5   5        5.74        5.88      0.29 o
  -1   5   5        2.10        2.36      0.21 o
   0   5   5        3.78        4.07      0.38 o
   1   5   5       16.14       16.25      0.47 o
   2   5   5        5.45        6.76      0.33 o
   3   5   5        4.71        4.72      0.29 o
   4   5   5        8.36        7.52      1.04 o
   5   5   5        0.22       -0.01      0.33 o
   6   5   5        1.25        1.06      0.40 o
  -7   6   5        0.24        1.04      0.52 o
  -6   6   5        1.18        0.83      0.34 o
  -5   6   5        5.16        6.43      0.58 o
  -4   6   5        0.34        0.61      0.17 o
  -3   6   5        1.12        1.01      0.25 o
  -2   6   5       12.75       11.86      0.41 o
  -1   6   5        2.61        2.60      0.25 o
   0   6   5       10.41        9.29      0.37 o
   1   6   5        4.59        5.01      0.30 o
   2   6   5        0.29        0.30      0.44 o
   3   6   5        2.28        2.49      0.25 o
   4   6   5        1.40        1.51      0.25 o
  -6   7   5        0.17        0.19      0.41 o
  -5   7   5        1.70        1.71      0.35 o
  -4   7   5        3.37        3.01      0.28 o
  -3   7   5        0.27        0.33      0.17 o
  -2   7   5        0.03       -0.22      0.18 o
  -1   7   5        0.92        0.57      0.47 o
   0   7   5        5.60        6.06      0.60 o
   1   7   5        3.06        2.90      0.30 o
   2   7   5        0.65        0.58      0.34 o
   3   7   5        0.70        0.78      0.24 o
   4   7   5        0.55        0.57      0.24 o
  -4   8   5        4.13        3.92      0.31 o
  -3   8   5        0.79        0.87      0.21 o
  -2   8   5        0.98        1.48      0.34 o
  -1   8   5        4.04        4.55      0.32 o
   0   8   5        0.51        0.26      0.23 o
   1   8   5        3.03        2.86      0.37 o
   2   8   5        0.23        0.66      0.24 o
  -2  -8   6        2.48        2.66      0.39 o
  -1  -8   6        0.23        0.32      0.17 o
   0  -8   6        0.93        1.33      0.24 o
   1  -8   6        0.45        0.88      0.29 o
   2  -8   6       11.31       10.17      0.48 o
   3  -8   6       10.05       11.35      0.62 o
  -4  -7   6        0.39        0.72      0.20 o
  -3  -7   6        2.55        2.58      0.82 o
  -2  -7   6        3.19        4.26      0.35 o
  -1  -7   6        8.33        9.39      0.44 o
   0  -7   6        4.60        5.25      0.34 o
   1  -7   6        4.32        4.76      0.35 o
   2  -7   6       11.89       12.10      0.60 o
   3  -7   6       11.04        9.97      0.45 o
   4  -7   6        3.95        5.33      0.37 o
  -5  -6   6        7.70        8.23      0.52 o
  -4  -6   6       13.00       12.04      0.50 o
  -3  -6   6        8.56        7.76      0.39 o
  -2  -6   6       27.74       27.23      0.75 o
  -1  -6   6        5.83        5.83      0.56 o
   0  -6   6       30.90       29.84      0.78 o
   1  -6   6        8.43        8.59      0.44 o
   2  -6   6        6.09        5.73      0.34 o
   3  -6   6       14.18       13.59      0.51 o
   4  -6   6        0.04        0.21      0.16 o
   5  -6   6        8.94        9.44      0.81 o
  -6  -5   6        8.27        9.82      0.90 o
  -5  -5   6       45.84       49.44      1.10 o
  -4  -5   6       13.01       12.24      1.45 o
  -3  -5   6       18.81       19.40      0.60 o
  -2  -5   6        1.21        1.20      0.40 o
  -1  -5   6        6.92        6.20      0.33 o
   0  -5   6       57.05       57.09      1.18 o
   1  -5   6      111.88      110.14      1.93 o
   2  -5   6       38.11       37.04      0.87 o
   3  -5   6       15.59       15.06      0.52 o
   4  -5   6        1.75        1.69      0.20 o
   5  -5   6        4.06        3.83      0.45 o
   6  -5   6        1.63        3.08      0.56 o
  -7  -4   6        0.56        0.59      0.41 o
  -6  -4   6       22.21       22.78      1.29 o
  -5  -4   6        0.30        0.17      0.16 o
  -4  -4   6       31.61       32.81      0.81 o
  -3  -4   6        7.17        7.43      0.76 o
  -2  -4   6       10.63       11.36      0.61 o
  -1  -4   6      119.75      113.22      3.23 o
   0  -4   6      136.98      128.03      2.58 o
   1  -4   6       94.81       90.58      1.62 o
   2  -4   6       49.63       46.92      0.81 o
   3  -4   6       24.02       23.77      0.51 o
   4  -4   6       13.22       11.30      0.68 o
   5  -4   6       10.40        9.05      0.46 o
   6  -4   6        1.25        1.72      0.66 o
   7  -4   6        0.07        0.05      0.20 o
  -7  -3   6        0.35        0.45      0.35 o
  -6  -3   6        5.40        5.95      0.66 o
  -5  -3   6       15.14       15.99      0.74 o
  -4  -3   6       81.34       82.13      2.60 o
  -3  -3   6       54.30       53.64      1.38 o
  -2  -3   6        2.23        2.24      0.22 o
  -1  -3   6        7.65        7.54      0.37 o
   0  -3   6       12.75       11.29      0.37 o
   1  -3   6        9.80        8.30      0.27 o
   2  -3   6       50.64       48.42      0.90 o
   3  -3   6        2.74        2.40      0.20 o
   4  -3   6      105.46       94.76      1.34 o
   5  -3   6       15.36       15.68      0.58 o
   6  -3   6       10.10       10.53      0.75 o
   7  -3   6        0.04        0.26      0.20 o
  -8  -2   6        1.93        1.84      0.48 o
  -7  -2   6        1.87        1.73      0.44 o
  -6  -2   6        6.55        6.95      0.66 o
  -5  -2   6        2.47        2.51      0.23 o
  -4  -2   6        6.66        5.92      0.31 o
  -3  -2   6      168.00      162.53      2.27 o
  -2  -2   6       24.46       27.61      0.59 o
  -1  -2   6        3.78        4.03      0.20 o
   0  -2   6       25.72       22.33      0.45 o
   1  -2   6        3.26        2.47      0.22 o
   2  -2   6        6.69        6.06      0.24 o
   3  -2   6        1.38        0.79      0.13 o
   4  -2   6      100.38       91.94      2.67 o
   5  -2   6       54.61       49.53      2.22 o
   6  -2   6        8.74        8.19      0.46 o
   7  -2   6        5.66        6.02      0.43 o
  -8  -1   6        0.24        0.38      0.36 o
  -7  -1   6        7.11        7.47      0.70 o
  -6  -1   6        4.28        4.26      0.50 o
  -5  -1   6        3.41        3.14      0.20 o
  -4  -1   6      113.93      115.78      1.52 o
  -3  -1   6       33.32       31.50      1.05 o
  -2  -1   6      106.41      104.96      1.39 o
  -1  -1   6        9.30       10.33      0.33 o
   0  -1   6        7.98        8.57      0.27 o
   1  -1   6        5.86        5.93      0.34 o
   2  -1   6        0.19        0.11      0.13 o
   3  -1   6       19.11       19.00      0.44 o
   4  -1   6       64.19       61.16      1.06 o
   5  -1   6       23.78       24.36      1.06 o
   6  -1   6       21.23       22.41      0.73 o
   7  -1   6        0.48        0.97      0.25 o
  -8   0   6        1.09        1.03      0.42 o
  -7   0   6        9.78       10.44      0.63 o
  -6   0   6        3.20        3.20      0.28 o
  -5   0   6        2.37        1.98      0.16 o
  -4   0   6        3.28        2.84      0.29 o
  -3   0   6        1.50        1.61      0.14 o
  -2   0   6       35.10       37.02      0.63 o
  -1   0   6       21.40       21.47      0.44 o
   0   0   6       32.35       31.60      0.56 o
   1   0   6       47.33       53.38      0.82 o
   2   0   6       15.93       16.08      0.55 o
   3   0   6        8.38        8.81      0.29 o
   4   0   6        1.81        1.81      0.26 o
   5   0   6       12.27       13.01      0.55 o
   6   0   6       18.48       18.80      0.68 o
   7   0   6        1.38        2.34      1.13 o
  -8   1   6        0.33        0.09      0.27 o
  -7   1   6        1.81        1.31      0.35 o
  -6   1   6       13.94       11.78      0.65 o
  -5   1   6        1.35        1.49      0.18 o
  -4   1   6       18.51       16.89      0.45 o
  -3   1   6       32.05       32.24      0.57 o
  -2   1   6        8.12        9.40      1.13 o
  -1   1   6      140.44      141.61      2.04 o
   0   1   6       38.72       39.52      0.66 o
   1   1   6       32.58       32.39      0.58 o
   2   1   6        5.58        5.10      0.29 o
   3   1   6       56.24       53.69      0.97 o
   4   1   6       47.86       46.58      0.79 o
   5   1   6       18.63       20.03      0.70 o
   6   1   6       36.63       40.77      1.09 o
   7   1   6        5.41        6.07      0.57 o
  -8   2   6        0.58        0.89      0.33 o
  -7   2   6        0.65       -0.04      0.27 o
  -6   2   6        2.08        1.49      0.35 o
  -5   2   6       15.39       14.98      0.44 o
  -4   2   6        6.39        6.40      0.32 o
  -3   2   6        3.70        3.47      0.22 o
  -2   2   6       21.15       21.46      0.51 o
  -1   2   6        7.69        7.52      0.25 o
   0   2   6       13.47       12.67      0.54 o
   1   2   6        3.70        3.57      0.20 o
   2   2   6      115.99      114.30      2.00 o
   3   2   6       37.28       35.59      0.65 o
   4   2   6       64.49       64.46      1.78 o
   5   2   6       10.23       10.43      0.51 o
   6   2   6        4.44        5.32      0.42 o
   7   2   6        2.03        2.11      0.34 o
  -8   3   6        0.74        1.23      0.38 o
  -7   3   6        1.76        1.89      0.40 o
  -6   3   6        9.58        8.18      0.62 o
  -5   3   6       11.78       11.04      0.39 o
  -4   3   6       30.65       28.55      0.64 o
  -3   3   6       28.23       28.03      0.62 o
  -2   3   6       13.79       13.25      0.41 o
  -1   3   6        3.75        4.18      0.46 o
   0   3   6       13.29       12.16      0.39 o
   1   3   6        0.07        0.00      0.12 o
   2   3   6        0.05       -0.02      0.11 o
   3   3   6        4.70        4.71      0.42 o
   4   3   6        3.64        3.51      0.52 o
   5   3   6        1.44        1.86      0.56 o
   6   3   6        1.52        2.51      0.33 o
  -7   4   6       18.46       17.36      1.26 o
  -6   4   6       14.47       11.86      1.02 o
  -5   4   6        0.83        0.67      0.17 o
  -4   4   6        4.91        5.11      0.38 o
  -3   4   6        6.59        6.46      0.32 o
  -2   4   6        0.38        0.44      0.15 o
  -1   4   6       13.26       12.03      0.41 o
   0   4   6        0.33        0.29      0.15 o
   1   4   6        7.53        7.22      0.33 o
   2   4   6       26.77       25.59      0.62 o
   3   4   6        6.37        5.33      0.53 o
   4   4   6        0.48        0.70      0.28 o
   5   4   6        0.81        0.72      0.37 o
   6   4   6        0.17        0.35      0.24 o
  -7   5   6        0.62        0.26      0.47 o
  -6   5   6        0.90        1.34      0.40 o
  -5   5   6        1.46        1.47      0.21 o
  -4   5   6        1.90        1.50      0.20 o
  -3   5   6        0.52        0.62      0.16 o
  -2   5   6       21.55       19.86      0.93 o
  -1   5   6       14.38       13.39      0.43 o
   0   5   6        9.09        9.03      0.36 o
   1   5   6        8.11        7.96      0.72 o
   2   5   6        3.85        3.65      0.27 o
   3   5   6        4.58        5.10      0.32 o
   4   5   6        5.63        6.36      0.35 o
   5   5   6        1.87        2.31      0.46 o
  -6   6   6        1.09        1.25      0.54 o
  -5   6   6        0.55        0.23      0.17 o
  -4   6   6        0.59        0.28      0.17 o
  -3   6   6        8.45        8.99      0.38 o
  -2   6   6        1.15        0.90      0.19 o
  -1   6   6        2.53        2.38      0.25 o
   0   6   6        5.25        5.53      0.33 o
   1   6   6        0.58        1.10      0.20 o
   2   6   6        0.58        0.15      0.18 o
   3   6   6        2.73        2.63      0.27 o
   4   6   6        3.69        3.72      0.30 o
  -4   7   6        1.36        1.24      0.23 o
  -3   7   6        1.37        1.41      0.23 o
  -2   7   6        0.78        0.67      0.19 o
  -1   7   6        1.09        1.53      0.31 o
   0   7   6        2.41        2.81      0.28 o
   1   7   6        0.35        0.52      0.20 o
   2   7   6        1.40        1.31      0.41 o
  -3  -7   7        1.00        1.05      0.28 o
  -2  -7   7        0.82        0.92      0.20 o
  -1  -7   7        3.77        3.88      0.33 o
   0  -7   7        3.85        3.37      0.30 o
   1  -7   7        5.89        6.55      0.40 o
   2  -7   7        4.01        4.62      0.44 o
   3  -7   7        2.37        3.14      0.31 o
  -4  -6   7        1.30        1.21      0.26 o
  -3  -6   7        2.25        2.28      0.53 o
  -2  -6   7        1.80        1.10      0.22 o
  -1  -6   7       25.77       25.73      0.74 o
   0  -6   7        1.48        1.80      0.25 o
   1  -6   7        1.46        1.03      0.21 o
   2  -6   7        5.98        6.75      0.39 o
   3  -6   7       17.10       17.85      0.61 o
   4  -6   7       26.78       28.63      0.81 o
  -5  -5   7        8.96        9.25      0.57 o
  -4  -5   7        4.45        5.63      0.77 o
  -3  -5   7       10.05        9.78      0.45 o
  -2  -5   7        1.65        1.86      0.24 o
  -1  -5   7        2.00        1.96      0.24 o
   0  -5   7       14.36       13.72      0.52 o
   1  -5   7       11.07        9.57      0.42 o
   2  -5   7       10.13       10.43      0.45 o
   3  -5   7       34.56       33.90      0.86 o
   4  -5   7       11.43       12.61      0.51 o
   5  -5   7        6.65        7.22      0.74 o
  -6  -4   7        0.35        0.21      0.35 o
  -5  -4   7       12.57       12.43      0.83 o
  -4  -4   7       44.73       44.08      1.32 o
  -3  -4   7        2.12        2.23      0.26 o
  -2  -4   7        9.03       10.13      0.44 o
  -1  -4   7       50.32       49.60      1.08 o
   0  -4   7       94.45       90.02      1.67 o
   1  -4   7       66.70       60.20      1.23 o
   2  -4   7       18.38       16.80      0.56 o
   3  -4   7       32.37       29.38      0.61 o
   4  -4   7       52.30       52.04      1.02 o
   5  -4   7       12.09       14.18      0.58 o
   6  -4   7        0.36        0.54      0.33 o
  -7  -3   7        1.62        1.74      0.49 o
  -6  -3   7        0.19        0.42      0.34 o
  -5  -3   7        1.94        2.51      0.27 o
  -4  -3   7       59.25       60.66      1.24 o
  -3  -3   7       12.47       12.03      0.46 o
  -2  -3   7       92.92       88.35      1.63 o
  -1  -3   7       63.01       60.78      1.23 o
   0  -3   7       30.53       29.53      0.74 o
   1  -3   7        6.00        8.86      0.74 o
   2  -3   7       68.30       63.49      0.99 o
   3  -3   7       40.19       38.26      0.86 o
   4  -3   7       26.45       26.39      0.58 o
   5  -3   7        6.21        6.24      0.41 o
   6  -3   7        8.95        9.47      0.51 o
  -7  -2   7        0.72        0.80      0.38 o
  -6  -2   7        0.22        0.34      0.35 o
  -5  -2   7       14.49       14.07      0.49 o
  -4  -2   7        8.09        8.26      0.74 o
  -3  -2   7       57.13       57.99      1.17 o
  -2  -2   7       93.86       94.04      1.48 o
  -1  -2   7       27.56       27.42      0.55 o
   0  -2   7        4.18        3.60      0.21 o
   1  -2   7       43.63       42.24      0.73 o
   2  -2   7        1.64        2.07      0.18 o
   3  -2   7       11.36       10.31      0.34 o
   4  -2   7        4.92        4.07      0.25 o
   5  -2   7       32.69       31.26      1.10 o
   6  -2   7       11.37       11.62      1.15 o
  -6  -1   7        3.46        4.65      0.56 o
  -5  -1   7       11.57       11.47      0.44 o
  -4  -1   7       40.26       39.07      0.69 o
  -3  -1   7      102.80      102.88      1.80 o
  -2  -1   7       59.89       58.50      1.90 o
  -1  -1   7       32.90       33.75      0.63 o
   0  -1   7       26.98       27.84      0.55 o
   1  -1   7        1.43        1.29      0.16 o
   2  -1   7       15.20       13.97      0.52 o
   3  -1   7       14.83       13.74      0.39 o
   4  -1   7        3.02        3.95      0.25 o
   5  -1   7       16.68       17.99      0.67 o
   6  -1   7        2.89        2.86      0.34 o
  -6   0   7        9.64        8.48      0.59 o
  -5   0   7        4.83        5.32      0.29 o
  -4   0   7       15.99       15.66      0.46 o
  -3   0   7        5.88        5.48      0.27 o
  -2   0   7       96.66       95.77      1.33 o
  -1   0   7      139.29      138.37      2.01 o
   0   0   7        1.15        0.67      0.14 o
   1   0   7       23.92       23.33      0.50 o
   2   0   7       13.29       12.69      0.36 o
   3   0   7       14.34       13.17      0.49 o
   4   0   7       14.21       13.33      0.42 o
   5   0   7        5.31        4.84      0.39 o
   6   0   7        7.52        7.30      0.50 o
  -7   1   7        0.19        0.17      0.28 o
  -6   1   7        4.54        3.49      0.45 o
  -5   1   7        2.11        1.93      0.21 o
  -4   1   7        2.39        2.66      0.23 o
  -3   1   7       82.70       82.78      1.34 o
  -2   1   7      141.33      138.57      3.71 o
  -1   1   7       37.86       35.29      0.64 o
   0   1   7       32.99       33.83      0.63 o
   1   1   7       37.34       38.82      0.69 o
   2   1   7        0.70        0.52      0.13 o
   3   1   7       31.29       29.41      0.60 o
   4   1   7        7.07        7.40      0.36 o
   5   1   7        5.81        7.02      0.56 o
   6   1   7       12.84       13.19      0.63 o
  -7   2   7        0.52        0.10      0.29 o
  -6   2   7        7.27        6.64      0.56 o
  -5   2   7        7.43        7.72      0.35 o
  -4   2   7        5.63        4.65      0.29 o
  -3   2   7        2.87        3.48      0.26 o
  -2   2   7        1.12        1.58      0.20 o
  -1   2   7       71.92       67.89      1.16 o
   0   2   7       28.53       28.10      0.64 o
   1   2   7        8.37        8.40      0.29 o
   2   2   7       20.48       18.89      0.46 o
   3   2   7       29.65       29.25      0.61 o
   4   2   7       27.25       29.09      0.62 o
   5   2   7        0.74        0.30      0.24 o
   6   2   7        1.99        1.79      0.32 o
  -7   3   7        1.44        1.15      0.38 o
  -6   3   7        0.23        0.58      0.33 o
  -5   3   7       18.16       16.67      0.51 o
  -4   3   7        2.24        2.31      0.23 o
  -3   3   7        1.09        1.11      0.32 o
  -2   3   7       20.32       20.08      0.54 o
  -1   3   7       20.36       21.29      0.56 o
   0   3   7       70.71       67.46      1.17 o
   1   3   7        1.87        2.49      0.24 o
   2   3   7       52.62       55.59      1.05 o
   3   3   7       11.39       11.14      0.49 o
   4   3   7        1.67        1.54      0.22 o
   5   3   7        1.64        2.30      0.60 o
  -6   4   7        6.99        6.04      0.58 o
  -5   4   7       11.59       10.31      0.42 o
  -4   4   7        4.56        3.95      0.41 o
  -3   4   7        1.59        1.33      0.20 o
  -2   4   7        0.07        0.09      0.18 o
  -1   4   7        0.74        0.75      0.19 o
   0   4   7        9.56        9.02      0.38 o
   1   4   7        6.33        6.36      0.33 o
   2   4   7       12.23       12.51      0.46 o
   3   4   7       10.19       10.19      0.47 o
   4   4   7        0.07        0.00      0.18 o
   5   4   7        0.15        0.24      0.37 o
  -6   5   7        0.49        0.42      0.44 o
  -5   5   7        0.05        0.02      0.17 o
  -4   5   7        2.27        1.55      0.23 o
  -3   5   7        4.18        3.62      0.28 o
  -2   5   7        0.85        1.03      0.20 o
  -1   5   7        3.62        3.86      0.29 o
   0   5   7        7.33        7.51      0.60 o
   1   5   7        2.25        2.37      0.26 o
   2   5   7        1.61        1.99      0.30 o
   3   5   7        2.63        2.56      0.27 o
   4   5   7        0.85        0.80      0.22 o
  -4   6   7        4.34        4.73      0.36 o
  -3   6   7        0.16        0.52      0.19 o
  -2   6   7        2.43        2.51      0.46 o
  -1   6   7        0.55        0.41      0.45 o
   0   6   7        0.41        0.46      0.20 o
   1   6   7        3.74        4.54      0.32 o
   2   6   7        0.26        0.09      0.23 o
  -2   7   7        0.09        0.16      0.26 o
  -1   7   7        0.42        0.24      0.31 o
   0   7   7        0.34        0.30      0.23 o
  -3  -6   8        0.29        0.45      0.23 o
  -2  -6   8        0.49        0.69      0.20 o
  -1  -6   8       11.57       11.14      0.59 o
   0  -6   8        1.66        1.29      0.23 o
   1  -6   8        2.53        2.37      0.28 o
   2  -6   8        0.41        0.46      0.19 o
  -4  -5   8        4.92        5.46      0.38 o
  -3  -5   8        4.20        5.07      0.37 o
  -2  -5   8        6.42        5.94      0.39 o
  -1  -5   8       10.94       10.46      0.48 o
   0  -5   8       24.55       23.73      0.73 o
   1  -5   8        1.97        1.34      0.23 o
   2  -5   8        5.83        5.80      0.37 o
   3  -5   8        3.11        3.52      0.31 o
   4  -5   8        3.36        4.14      0.42 o
  -5  -4   8        1.09        1.15      0.30 o
  -4  -4   8        4.58        4.99      0.36 o
  -3  -4   8       10.56       11.10      0.49 o
  -2  -4   8       18.54       20.17      0.66 o
  -1  -4   8       23.52       21.10      1.10 o
   0  -4   8       40.70       39.47      0.97 o
   1  -4   8       13.66       13.63      0.52 o
   2  -4   8        6.21        5.69      0.36 o
   3  -4   8        5.48        6.21      0.38 o
   4  -4   8        1.45        1.32      0.22 o
  -6  -3   8        0.12        0.47      0.38 o
  -5  -3   8        0.37        0.37      0.20 o
  -4  -3   8        3.31        3.64      0.38 o
  -3  -3   8       30.47       33.06      0.86 o
  -2  -3   8       55.84       58.81      1.25 o
  -1  -3   8       11.73       11.16      0.81 o
   0  -3   8       33.12       29.51      0.78 o
   1  -3   8       87.10       81.71      1.57 o
   2  -3   8        0.42        0.40      0.15 o
   3  -3   8       18.60       17.60      1.07 o
   4  -3   8        6.13        6.33      0.61 o
   5  -3   8        1.18        1.07      0.25 o
  -6  -2   8        0.01        0.15      0.31 o
  -5  -2   8        0.65        0.65      0.38 o
  -4  -2   8       13.06       12.50      0.49 o
  -3  -2   8       19.27       18.65      0.61 o
  -2  -2   8       12.88       14.61      0.53 o
  -1  -2   8        1.07        1.97      0.25 o
   0  -2   8        2.68        2.70      0.21 o
   1  -2   8       20.32       19.28      0.71 o
   2  -2   8       57.28       54.26      0.93 o
   3  -2   8        9.12        9.05      0.45 o
   4  -2   8       24.08       22.88      0.56 o
   5  -2   8       10.22       10.50      0.53 o
  -5  -1   8        0.30        0.10      0.20 o
  -4  -1   8        7.76        7.75      0.48 o
  -3  -1   8       64.68       66.91      1.07 o
  -2  -1   8       12.69       13.98      0.41 o
  -1  -1   8       13.01       13.24      0.40 o
   0  -1   8       14.46       15.52      0.54 o
   1  -1   8        2.50        2.29      0.21 o
   2  -1   8       16.55       16.75      0.45 o
   3  -1   8       24.85       23.32      0.56 o
   4  -1   8       32.00       31.53      0.88 o
   5  -1   8       13.96       14.82      0.63 o
  -5   0   8        2.05        1.70      0.23 o
  -4   0   8        1.97        1.62      0.22 o
  -3   0   8        5.98        5.32      0.36 o
  -2   0   8       59.15       61.33      1.11 o
  -1   0   8        4.00        4.33      0.51 o
   0   0   8        0.16       -0.03      0.19 o
   1   0   8        5.67        5.89      0.27 o
   2   0   8       30.71       31.10      0.64 o
   3   0   8        4.87        5.09      0.28 o
   4   0   8        0.58        0.52      0.16 o
   5   0   8       16.79       19.70      0.74 o
  -6   1   8        1.25        1.45      0.37 o
  -5   1   8        0.50        0.39      0.20 o
  -4   1   8        0.84        0.83      0.19 o
  -3   1   8        0.18        0.10      0.16 o
  -2   1   8       37.32       36.91      0.79 o
  -1   1   8       37.04       37.61      0.81 o
   0   1   8       14.75       14.55      0.89 o
   1   1   8        1.83        2.06      0.19 o
   2   1   8        2.89        2.23      0.24 o
   3   1   8        3.98        4.33      0.35 o
   4   1   8       17.24       18.42      0.50 o
   5   1   8        0.53        0.48      0.23 o
  -6   2   8        0.21        0.19      0.30 o
  -5   2   8        0.61        0.32      0.20 o
  -4   2   8        3.61        3.48      0.28 o
  -3   2   8       14.13       13.29      0.46 o
  -2   2   8        9.47       10.95      0.43 o
  -1   2   8       47.07       47.86      0.95 o
   0   2   8       20.61       21.35      0.59 o
   1   2   8       15.59       15.14      0.51 o
   2   2   8       20.68       21.71      0.61 o
   3   2   8       11.52       11.39      0.46 o
   4   2   8        9.36       11.03      0.96 o
   5   2   8        2.04        2.33      0.89 o
  -6   3   8        0.09        0.29      0.30 o
  -5   3   8        2.35        1.70      0.25 o
  -4   3   8        0.72        0.75      0.20 o
  -3   3   8        2.95        2.89      0.31 o
  -2   3   8        6.47        6.92      0.35 o
  -1   3   8       30.47       31.13      0.74 o
   0   3   8        7.52        6.62      0.47 o
   1   3   8       40.03       41.06      0.89 o
   2   3   8       21.90       23.63      0.66 o
   3   3   8        5.93        6.19      0.56 o
   4   3   8        0.25        0.31      0.20 o
  -5   4   8        0.86        0.53      0.21 o
  -4   4   8        1.82        1.85      0.39 o
  -3   4   8        1.48        1.24      0.23 o
  -2   4   8        5.44        5.30      0.33 o
  -1   4   8        0.83        1.62      0.45 o
   0   4   8       27.92       28.98      0.91 o
   1   4   8        7.04        6.56      0.45 o
   2   4   8        1.46        1.43      0.24 o
   3   4   8        2.96        3.23      0.30 o
  -4   5   8        3.78        3.64      0.34 o
  -3   5   8        0.01        0.11      0.18 o
  -2   5   8        1.15        0.98      0.21 o
  -1   5   8        3.08        3.67      0.49 o
   0   5   8        9.22       10.30      0.45 o
   1   5   8       17.94       19.30      0.61 o
   2   5   8        2.78        2.94      0.33 o
  -2  -5   9        0.27        0.91      0.35 o
  -1  -5   9        2.33        2.61      0.54 o
   0  -5   9        5.68        5.87      0.71 o
   1  -5   9        0.28        0.35      0.31 o
  -3  -4   9        0.36        0.34      0.19 o
  -2  -4   9        3.52        4.23      0.34 o
  -1  -4   9        7.05        8.03      0.44 o
   0  -4   9        1.41        0.72      0.26 o
   1  -4   9        0.15        0.19      0.16 o
   2  -4   9        1.82        1.86      0.27 o
  -4  -3   9        3.96        4.89      0.38 o
  -3  -3   9       21.20       22.41      0.72 o
  -2  -3   9        9.49        8.97      0.59 o
  -1  -3   9       21.16       22.57      0.75 o
   0  -3   9       19.56       19.26      0.73 o
   1  -3   9        0.43        0.21      0.18 o
   2  -3   9        4.22        3.86      0.33 o
   3  -3   9        1.38        1.53      0.21 o
  -5  -2   9        1.92        1.87      0.46 o
  -4  -2   9        8.07        9.43      0.72 o
  -3  -2   9        9.10        9.66      0.47 o
  -2  -2   9       14.00       14.16      0.56 o
  -1  -2   9       20.88       22.00      0.70 o
   0  -2   9       12.61       12.20      0.45 o
   1  -2   9       15.80       16.19      0.48 o
   2  -2   9        7.06        6.97      0.34 o
   3  -2   9        1.16        1.40      0.25 o
   4  -2   9        3.71        4.94      0.45 o
  -5  -1   9        1.26        2.67      0.49 o
  -4  -1   9        1.91        2.74      0.37 o
  -3  -1   9        0.65        0.46      0.26 o
  -2  -1   9        2.02        2.40      0.24 o
  -1  -1   9        0.30        0.35      0.16 o
   0  -1   9       20.28       22.96      0.57 o
   1  -1   9        0.16        0.12      0.19 o
   2  -1   9        5.74        5.92      0.31 o
   3  -1   9        3.76        3.34      0.26 o
   4  -1   9        1.49        1.59      0.35 o
  -5   0   9        2.37        2.02      0.34 o
  -4   0   9        0.07        0.22      0.20 o
  -3   0   9        2.32        3.35      0.31 o
  -2   0   9        4.77        4.35      0.31 o
  -1   0   9        3.50        4.09      0.30 o
   0   0   9        1.78        1.57      0.19 o
   1   0   9        3.37        3.84      0.26 o
   2   0   9       13.49       13.95      0.69 o
   3   0   9        3.37        3.17      0.32 o
   4   0   9        0.44        0.71      0.31 o
  -5   1   9        0.43        1.07      0.56 o
  -4   1   9        4.38        5.26      0.42 o
  -3   1   9        3.44        3.23      0.33 o
  -2   1   9        6.23        6.16      0.49 o
  -1   1   9        5.65        5.32      0.34 o
   0   1   9        1.76        1.92      0.34 o
   1   1   9        5.13        5.54      0.34 o
   2   1   9        4.56        4.69      0.34 o
   3   1   9        5.82        5.87      0.41 o
  -5   2   9        2.13        2.89      0.30 o
  -4   2   9        2.34        2.64      0.28 o
  -3   2   9        2.54        2.93      0.29 o
  -2   2   9        1.27        1.43      0.23 o
  -1   2   9       12.50       13.17      0.54 o
   0   2   9        0.69        0.47      0.20 o
   1   2   9        3.69        3.88      0.31 o
   2   2   9        2.12        1.77      0.25 o
   3   2   9        1.46        1.35      0.26 o
  -4   3   9        0.02        0.18      0.18 o
  -3   3   9        1.98        2.25      0.26 o
  -2   3   9        0.95        1.02      0.60 o
  -1   3   9        2.37        2.21      0.26 o
   0   3   9       19.26       19.63      0.84 o
   1   3   9        4.26        4.28      0.34 o
   2   3   9        3.32        3.16      0.34 o
  -3   4   9        0.17       -0.14      0.18 o
  -2   4   9        0.88        1.16      0.25 o
  -1   4   9        4.74        4.76      0.38 o
   0   4   9        5.67        5.37      0.52 o
   1   4   9        7.63        7.85      0.59 o
  -2  -2  10       12.64       13.43      0.70 o
  -1  -2  10        4.98        5.65      0.49 o
   0  -2  10        1.93        2.06      0.36 o
   1  -2  10        7.31        7.86      0.54 o
  -2  -1  10        3.22        4.33      0.44 o
  -1  -1  10        3.65        4.65      0.39 o
   0  -1  10        4.47        5.09      0.37 o
   1  -1  10       11.35       11.50      0.58 o
  -3   0  10        1.96        2.98      0.61 o
  -2   0  10        1.60        1.85      0.52 o
  -1   0  10        8.17        9.86      0.46 o
   0   0  10        1.32        1.54      0.25 o
   1   0  10        1.32        1.62      0.33 o
  -2   1  10        0.27        0.26      0.23 o
  -1   1  10        0.62        0.69      0.25 o
   0   1  10        2.12        2.99      0.44 o
 
